# Supplementary material for: RET overexpression leads to increased brain metastatic competency in luminal breast cancer
Source: J Natl Cancer Inst. 2024 Jun 10;116(10):1632–44. doi: 10.1093/jnci/djae091 (PMC11461165; doi:10.1093/jnci/djae091)
Supplement: djae091_Supplementary_Data [file djae091_supplementary_data.zip]

Archive with 3 entries (2 files):
- djae091_Supplementary_Data/
- djae091_Supplementary_Data/FINAL-Jagust_et_al_Supplementary_Materials_JNCI_April.docx
- djae091_Supplementary_Data/Supplementary Tables 2-7.xlsx
