# Supplementary material for: RET overexpression leads to increased brain metastatic competency in luminal breast cancer
Source: J Natl Cancer Inst. 2024 Jun 10;116(10):1632–44. doi: 10.1093/jnci/djae091 (PMC11461165; doi:10.1093/jnci/djae091)
Supplement: djae091_Supplementary_Data [file djae091_supplementary_data.zip › djae091_Supplementary_Data/Supplementary Tables 2-7.xlsx]

## Sheet: Supplementary Table 2
Supplementary Table 2: DESeq2 results from T347-RET+ vs T347-Ctrl comparison (realted to Figure 4, D)
GeneID	GeneSymbol	baseMean	log2FoldChange	lfcSE	stat	pvalue	padj	GeneDescription
ENSG00000268083	NA	72.1525	9.62251	2.22671	4.32141	1.55039e-05	0.000203077	NA
ENSG00000165731	RET	5006.07	9.00242	0.894583	10.0633	8.02935e-24	1.29042e-21	ret proto-oncogene
ENSG00000273897	NA	16.4146	7.48515	1.33747	5.59648	2.18744e-08	5.64642e-07	NA
ENSG00000285508	NA	11.4812	6.97064	3.91065	1.78248	0.0746718	0.199605	NA
ENSG00000242288	BMS1P4-AGAP5	10.8786	6.89329	3.91086	1.7626	0.0779681	0.206264	BMS1P4-AGAP5 readthough
ENSG00000174028	NA	10.7151	6.87175	3.91093	1.75707	0.0789066	0.208277	NA
ENSG00000270136	NA	8.93769	6.60922	3.91176	1.68958	0.0911089	0.230415	NA
ENSG00000242366	UGT1A8	8.04413	6.45743	3.91231	1.65054	0.098832	0.244428	UDP glucuronosyltransferase family 1 member A8
ENSG00000282339	NA	6.98813	6.25536	3.91314	1.59855	0.109921	0.263053	NA
ENSG00000234857	HNRNPUL2-BSCL2	212.184	6.08211	3.74007	1.6262	0.103907	0.252586	HNRNPUL2-BSCL2 readthrough (NMD candidate)
ENSG00000278848	LOC102723655	6.08983	6.05564	3.87462	1.5629	0.118076	0.276343	TP53-target gene 3 protein
ENSG00000275400	NA	5.8698	6.00283	1.49617	4.01212	6.01748e-05	0.000652288	NA
ENSG00000130283	GDF1	5.7458	5.97312	3.91452	1.52589	0.127038	0.290547	growth differentiation factor 1
ENSG00000281383	NA	5.37508	5.87292	1.8181	3.23025	0.00123681	0.00846932	NA
ENSG00000203782	LOR	8.81669	5.64323	1.38503	4.07445	4.61225e-05	0.000519779	loricrin
ENSG00000163202	LCE3D	8.3564	5.52065	1.41967	3.88868	0.000100789	0.00101325	late cornified envelope 3D
ENSG00000205420	KRT6A	140.898	5.40025	0.392234	13.7679	3.97481e-43	2.82548e-40	keratin 6A
ENSG00000229732	NA	717.69	5.25771	0.873052	6.02221	1.72047e-09	5.56879e-08	NA
ENSG00000204539	CDSN	12.7384	5.2373	1.18248	4.42907	9.46384e-06	0.000130725	corneodesmosin
ENSG00000233041	PHGR1	26.5303	4.94112	0.822871	6.00474	1.91637e-09	6.13837e-08	proline, histidine and glycine rich 1
ENSG00000109906	ZBTB16	76.2536	4.78358	0.585547	8.16942	3.09872e-16	2.47924e-14	zinc finger and BTB domain containing 16
ENSG00000013293	SLC7A14	5.37477	4.71111	1.9463	2.42054	0.0154974	0.0627432	solute carrier family 7 member 14
ENSG00000169509	CRCT1	65.7696	4.68302	0.513381	9.12191	7.38127e-20	8.63422e-18	cysteine rich C-terminal 1
ENSG00000220702	NA	8.62063	4.65171	1.23406	3.76945	0.000163606	0.0015459	NA
ENSG00000171401	KRT13	18548.3	4.56192	0.240773	18.9469	4.68163e-80	1.4421e-76	keratin 13
ENSG00000261385	NA	22.1328	4.22854	3.20737	1.31838	0.187376	0.377365	NA
ENSG00000230753	ZNF341-AS1	5.71221	4.19563	1.35597	3.0942	0.00197346	0.0124351	ZNF341 antisense RNA 1
ENSG00000163283	ALPP	1148.35	4.17349	0.180535	23.1174	3.09604e-118	2.86105e-114	alkaline phosphatase, placental
ENSG00000223947	NA	6.26837	4.17011	1.31869	3.16231	0.00156522	0.0103004	NA
ENSG00000159527	PGLYRP3	6.00175	4.13386	1.32314	3.12427	0.00178246	0.0114316	peptidoglycan recognition protein 3
ENSG00000186832	KRT16	1780.32	4.045	0.184647	21.9067	2.24438e-106	1.38269e-102	keratin 16
ENSG00000177494	ZBED2	63.4746	4.04108	0.425121	9.50572	1.98666e-21	2.64155e-19	zinc finger BED-type containing 2
ENSG00000196420	S100A5	16.0879	3.9122	0.797654	4.90463	9.36053e-07	1.70781e-05	S100 calcium binding protein A5
ENSG00000268854	NA	18.2673	3.90173	1.10127	3.54295	0.000395685	0.00329862	NA
ENSG00000235523	NA	5.24143	3.89964	1.39725	2.79094	0.00525552	0.0274463	NA
ENSG00000286847	LOC105375216	8.26763	3.89824	2.80805	1.38824	0.165064	0.347383	uncharacterized LOC105375216
ENSG00000214353	VAC14-AS1	64.4825	3.89176	0.396168	9.82351	8.91801e-23	1.31858e-20	VAC14 antisense RNA 1
ENSG00000138623	SEMA7A	59.5724	3.81811	0.458814	8.3217	8.67075e-17	7.35105e-15	semaphorin 7A (John Milton Hagen blood group)
ENSG00000164266	SPINK1	9.98682	3.81238	0.997545	3.82176	0.000132505	0.00128689	serine peptidase inhibitor, Kazal type 1
ENSG00000259925	NA	17.191	3.80759	0.782707	4.86464	1.14665e-06	2.0456e-05	NA
ENSG00000185966	LCE3E	7.31911	3.77788	1.16935	3.23074	0.00123469	0.00846105	late cornified envelope 3E
ENSG00000256029	SNHG28	6.92982	3.77204	1.31121	2.87676	0.00401781	0.0222127	small nucleolar RNA host gene 28
ENSG00000275097	NA	15.5358	3.7335	3.11816	1.19734	0.231173	0.430112	NA
ENSG00000108759	KRT32	11.7683	3.72566	0.88451	4.21212	2.52989e-05	0.000309447	keratin 32
ENSG00000204540	PSORS1C1	43.3453	3.68004	0.596095	6.17357	6.67631e-10	2.28503e-08	psoriasis susceptibility 1 candidate 1
ENSG00000225840	NA	14253.2	3.65432	1.22416	2.98518	0.00283415	0.0167137	NA
ENSG00000248690	NA	72.5132	3.65265	0.378034	9.66222	4.36297e-22	6.2028e-20	NA
ENSG00000284969	NA	17.5958	3.63051	1.16145	3.12585	0.00177295	0.0113816	NA
ENSG00000177144	NUDT4B	8.96769	3.61789	2.87517	1.25832	0.208275	0.402946	nudix hydrolase 4B
ENSG00000280800	NA	40757.1	3.60694	1.19716	3.0129	0.00258761	0.0155392	NA
ENSG00000205746	NA	8.85359	3.58974	1.46489	2.45052	0.0142651	0.0591004	NA
ENSG00000170214	ADRA1B	44.2528	3.55072	0.512886	6.92302	4.42107e-12	2.13343e-10	adrenoceptor alpha 1B
ENSG00000227198	NA	10.5181	3.52459	1.40707	2.50492	0.012248	0.0527665	NA
ENSG00000267308	NA	58.6559	3.49773	0.600674	5.82301	5.77956e-09	1.69552e-07	NA
ENSG00000241104	LOC284344	7.20809	3.47429	1.42954	2.43036	0.0150838	0.0614861	uncharacterized LOC284344
ENSG00000170961	HAS2	8.12917	3.47136	1.10849	3.1316	0.00173855	0.0112271	hyaluronan synthase 2
ENSG00000283765	PARL	31.6108	3.47054	0.778504	4.45796	8.27418e-06	0.000117183	presenilin associated rhomboid like
ENSG00000239823	NA	5.98509	3.45272	1.24078	2.7827	0.00539083	0.0279791	NA
ENSG00000275371	NA	17.6341	3.44865	0.695819	4.95625	7.1865e-07	1.34707e-05	NA
ENSG00000204323	SMIM5	67.3087	3.42673	0.39714	8.62852	6.21508e-18	6.14263e-16	small integral membrane protein 5
ENSG00000256349	NA	82.9199	3.42511	2.42853	1.41036	0.158433	0.337998	NA
ENSG00000131737	KRT34	17.0933	3.40236	0.700475	4.85722	1.19047e-06	2.11764e-05	keratin 34
ENSG00000284419	MIR663A	95.2605	3.39683	1.24031	2.73869	0.00616844	0.0310133	microRNA 663a
ENSG00000166396	SERPINB7	11.8856	3.38794	0.833793	4.06328	4.83878e-05	0.000540692	serpin family B member 7
ENSG00000241607	NA	5.58148	3.38182	1.38658	2.43897	0.0147293	0.0604145	NA
ENSG00000226928	NA	7.46856	3.35971	1.10116	3.05107	0.00228029	0.0139689	NA
ENSG00000188277	C15orf62	71.6237	3.34918	0.349557	9.58123	9.58963e-22	1.3032e-19	chromosome 15 open reading frame 62
ENSG00000103546	SLC6A2	28.3508	3.28577	0.620813	5.29268	1.20537e-07	2.65843e-06	solute carrier family 6 member 2
ENSG00000270299	NA	6.89602	3.28099	3.80346	0.862634	0.388339	0.596913	NA
ENSG00000204941	PSG5	71.4466	3.27	0.359164	9.10449	8.66741e-20	1.00749e-17	pregnancy specific beta-1-glycoprotein 5
ENSG00000171403	KRT9	6.92312	3.26551	1.0548	3.09585	0.00196247	0.0123832	keratin 9
ENSG00000267601	NA	35.9098	3.22925	0.712412	4.53285	5.81936e-06	8.54956e-05	NA
ENSG00000091986	CCDC80	1460.14	3.22745	0.212839	15.1638	6.13662e-52	5.67085e-49	coiled-coil domain containing 80
ENSG00000105146	AURKC	19.6685	3.22135	0.638944	5.04169	4.61448e-07	8.9963e-06	aurora kinase C
ENSG00000130600	H19	1920.11	3.20324	0.17367	18.4444	5.78461e-76	1.5273e-72	H19 imprinted maternally expressed transcript
ENSG00000100053	CRYBB3	10.4835	3.19561	0.918106	3.48065	0.000500195	0.00400373	crystallin beta B3
ENSG00000115602	IL1RL1	5.80855	3.19527	1.25734	2.54128	0.0110446	0.0487526	interleukin 1 receptor like 1
ENSG00000154764	WNT7A	14.8044	3.16709	0.737704	4.29317	1.76144e-05	0.00022639	Wnt family member 7A
ENSG00000196188	CTSE	97.61	3.16582	0.302258	10.4739	1.13872e-25	2.16968e-23	cathepsin E
ENSG00000248473	LINC01962	14.1621	3.15997	0.701636	4.50372	6.67742e-06	9.61902e-05	long intergenic non-protein coding RNA 1962
ENSG00000222328	NA	6.88949	3.14568	3.02725	1.03912	0.298749	0.506464	NA
ENSG00000215910	C1orf167	6.49792	3.1434	1.18531	2.65195	0.00800273	0.0380657	chromosome 1 open reading frame 167
ENSG00000143839	REN	785.137	3.11212	0.18719	16.6254	4.55977e-62	8.42737e-59	renin
ENSG00000257529	RPL36A-HNRNPH2	12.6915	3.11003	1.1291	2.75442	0.00587956	0.0298697	RPL36A-HNRNPH2 readthrough
ENSG00000101180	HRH3	5.83764	3.10028	1.18227	2.62231	0.0087336	0.0406688	histamine receptor H3
ENSG00000111339	ART4	40.2853	3.08155	0.53234	5.7887	7.09337e-09	2.01692e-07	ADP-ribosyltransferase 4 (Dombrock blood group)
ENSG00000254039	NA	13.9605	3.07705	0.756845	4.06563	4.79036e-05	0.000536904	NA
ENSG00000240801	NA	12.7076	3.06562	0.883868	3.46841	0.000523549	0.00415467	NA
ENSG00000250764	NA	10.5123	3.04146	0.820409	3.70725	0.000209525	0.00192276	NA
ENSG00000184261	KCNK12	10.8259	3.03159	1.19834	2.52982	0.011412	0.0499977	potassium two pore domain channel subfamily K member 12
ENSG00000182578	CSF1R	17.345	3.02547	0.694143	4.35858	1.30912e-05	0.000175454	colony stimulating factor 1 receptor
ENSG00000284876	NA	50.4975	3.00133	3.73423	0.803735	0.42155	0.626231	NA
ENSG00000277209	RPPH1	128.697	2.98709	1.12277	2.66046	0.00780332	0.0373664	ribonuclease P RNA component H1
ENSG00000109846	CRYAB	175.876	2.97651	0.340401	8.74414	2.24717e-18	2.31862e-16	crystallin alpha B
ENSG00000249476	LOC285638	6.2021	2.96655	1.18386	2.50582	0.0122168	0.0526442	uncharacterized LOC285638
ENSG00000087495	PHACTR3	33.5809	2.96412	0.480629	6.16717	6.95241e-10	2.36638e-08	phosphatase and actin regulator 3
ENSG00000166828	SCNN1G	95.9664	2.96138	0.309037	9.5826	9.4629e-22	1.29551e-19	sodium channel epithelial 1 gamma subunit
ENSG00000273706	LHX1	5.51941	2.96019	1.22176	2.42289	0.0153974	0.062393	LIM homeobox 1
ENSG00000186081	KRT5	11.1265	2.95644	0.77662	3.80681	0.000140772	0.00135297	keratin 5
ENSG00000167614	TTYH1	101.453	2.93279	0.353679	8.29225	1.1113e-16	9.33591e-15	tweety family member 1
ENSG00000167244	IGF2	72.7321	2.92833	0.345202	8.48297	2.19522e-17	2.00852e-15	insulin like growth factor 2
ENSG00000076641	PAG1	54.6567	2.91911	0.403415	7.23599	4.62158e-13	2.46867e-11	phosphoprotein membrane anchor with glycosphingolipid microdomains 1
ENSG00000248751	NA	17.8673	2.91875	1.86473	1.56524	0.117527	0.275512	NA
ENSG00000101445	PPP1R16B	48.7593	2.90882	0.400238	7.26773	3.65579e-13	1.96414e-11	protein phosphatase 1 regulatory subunit 16B
ENSG00000142623	PADI1	166.941	2.90025	0.279559	10.3743	3.24428e-25	5.82144e-23	peptidyl arginine deiminase 1
ENSG00000183458	NA	27.164	2.88335	2.57308	1.12058	0.262466	0.465404	NA
ENSG00000255236	LOC105369362	66.6804	2.88127	0.440713	6.53776	6.24489e-11	2.52556e-09	uncharacterized LOC105369362
ENSG00000278233	RNA5-8SN2	473.474	2.85214	1.13441	2.51421	0.0119301	0.051698	RNA, 5.8S ribosomal N2
ENSG00000273590	SMIM11A	34.7484	2.84324	0.710634	4.00099	6.3079e-05	0.000680079	small integral membrane protein 11A
ENSG00000280143	NA	9.33547	2.83713	0.941771	3.01255	0.00259064	0.0155392	NA
ENSG00000285815	WRB-SH3BGR	11.3659	2.82798	2.29606	1.23167	0.218074	0.414954	WRB-SH3BGR readthrough
ENSG00000101187	SLCO4A1	757.355	2.82481	0.231092	12.2237	2.32254e-34	9.53894e-32	solute carrier organic anion transporter family member 4A1
ENSG00000265203	RBP3	55.4199	2.8194	0.41932	6.72374	1.77114e-11	7.73859e-10	retinol binding protein 3
ENSG00000265073	NA	7.94777	2.81719	1.39227	2.02345	0.0430267	0.134897	NA
ENSG00000183691	NOG	6.58119	2.80789	1.00478	2.79454	0.00519731	0.0272418	noggin
ENSG00000262533	NA	68.611	2.8061	0.690076	4.06636	4.77522e-05	0.000535532	NA
ENSG00000158786	PLA2G2F	46.1113	2.77452	0.384913	7.20818	5.67056e-13	3.01159e-11	phospholipase A2 group IIF
ENSG00000184254	ALDH1A3	2590.63	2.77315	0.230155	12.0491	1.96178e-33	7.55367e-31	aldehyde dehydrogenase 1 family member A3
ENSG00000106366	SERPINE1	234.807	2.76816	0.243694	11.3592	6.67657e-30	1.78835e-27	serpin family E member 1
ENSG00000283293	RN7SK	421.657	2.76347	0.956917	2.88789	0.00387839	0.0215775	RNA component of 7SK nuclear ribonucleoprotein
ENSG00000204421	LY6G6C	125.406	2.75767	0.323856	8.51512	1.6642e-17	1.55723e-15	lymphocyte antigen 6 family member G6C
ENSG00000267059	NA	13.5819	2.73654	3.24153	0.844212	0.398551	0.60697	NA
ENSG00000186847	KRT14	12.7445	2.73391	0.718099	3.80715	0.000140576	0.00135178	keratin 14
ENSG00000275718	CCL15	8.9539	2.72487	0.975476	2.79338	0.00521606	0.0272788	C-C motif chemokine ligand 15
ENSG00000188293	IGFL1	12.5805	2.72366	0.747194	3.64518	0.000267206	0.00235503	IGF like family member 1
ENSG00000223855	HRAT92	10.4996	2.7079	0.769734	3.51797	0.000434859	0.0035578	heart tissue-associated transcript 92
ENSG00000134256	CD101	5.25797	2.70538	1.09056	2.48074	0.0131111	0.0554507	CD101 molecule
ENSG00000229847	EMX2OS	26.0239	2.7036	0.711884	3.79781	0.000145982	0.00139722	EMX2 opposite strand/antisense RNA
ENSG00000169962	TAS1R3	7.40632	2.69796	0.921229	2.92865	0.00340438	0.0193957	taste 1 receptor member 3
ENSG00000073737	DHRS9	45.421	2.69764	0.409317	6.59058	4.38112e-11	1.82369e-09	dehydrogenase/reductase 9
ENSG00000274585	RNU2-1	15.4038	2.69721	2.38906	1.12898	0.258906	0.461037	RNA, U2 small nuclear 1
ENSG00000107954	NEURL1	38.3078	2.69083	0.479679	5.60965	2.02732e-08	5.29126e-07	neuralized E3 ubiquitin protein ligase 1
ENSG00000203837	PNLIPRP3	447.331	2.68933	0.226738	11.861	1.88813e-32	6.46231e-30	pancreatic lipase related protein 3
ENSG00000169247	SH3TC2	107.873	2.68348	0.299166	8.96986	2.96887e-19	3.28566e-17	SH3 domain and tetratricopeptide repeats 2
ENSG00000079337	RAPGEF3	180.653	2.68154	0.234746	11.4231	3.20504e-30	8.71112e-28	Rap guanine nucleotide exchange factor 3
ENSG00000248677	LINC02102	6.03228	2.67658	1.35309	1.97812	0.0479149	0.146064	long intergenic non-protein coding RNA 2102
ENSG00000169474	SPRR1A	18.5946	2.6586	0.610738	4.35309	1.34232e-05	0.000179125	small proline rich protein 1A
ENSG00000143603	KCNN3	5.90035	2.65797	1.08314	2.45394	0.0141299	0.0585668	potassium calcium-activated channel subfamily N member 3
ENSG00000268621	IGFL2-AS1	230.503	2.65591	0.305305	8.6992	3.34238e-18	3.39417e-16	IGFL2 antisense RNA 1
ENSG00000277027	NA	99.6298	2.65032	1.15905	2.28664	0.0222171	0.0827855	NA
ENSG00000243710	CFAP57	40.1425	2.6459	0.482988	5.47819	4.29688e-08	1.03675e-06	cilia and flagella associated protein 57
ENSG00000162526	TSSK3	7.50469	2.64165	1.09372	2.4153	0.0157222	0.0634611	testis specific serine kinase 3
ENSG00000139973	SYT16	9.64622	2.61976	0.90661	2.88962	0.00385709	0.0214913	synaptotagmin 16
ENSG00000183822	NCF4-AS1	9.95737	2.61188	0.829516	3.14868	0.00164008	0.0107147	NCF4 antisense RNA 1
ENSG00000265413	NA	7.12682	2.6008	0.981445	2.64997	0.00804985	0.0382299	NA
ENSG00000140297	GCNT3	538.401	2.59969	0.20237	12.8462	9.029e-38	4.63539e-35	glucosaminyl (N-acetyl) transferase 3, mucin type
ENSG00000278922	NA	7.883	2.59894	1.24402	2.08916	0.0366937	0.120371	NA
ENSG00000186188	FFAR4	33.4922	2.58986	0.463303	5.58999	2.27078e-08	5.85335e-07	free fatty acid receptor 4
ENSG00000114638	UPK1B	2972.76	2.58879	0.122783	21.0843	1.10761e-98	5.11772e-95	uroplakin 1B
ENSG00000099998	GGT5	33.6519	2.58252	0.429634	6.01097	1.84416e-09	5.9276e-08	gamma-glutamyltransferase 5
ENSG00000252311	NA	6.9205	2.57189	0.981039	2.62159	0.00875198	0.0407339	NA
ENSG00000104818	CGB2	13.4448	2.56094	0.885859	2.89091	0.00384123	0.0214158	chorionic gonadotropin subunit beta 2
ENSG00000119125	GDA	864.34	2.55989	0.16715	15.315	6.07359e-53	5.90801e-50	guanine deaminase
ENSG00000215853	RPTN	5.57257	2.55475	1.16153	2.19948	0.0278439	0.0981784	repetin
ENSG00000189001	SBSN	6.08093	2.54615	1.07663	2.36493	0.0180334	0.0705829	suprabasin
ENSG00000163121	NEURL3	206.721	2.53546	0.23187	10.9348	7.85472e-28	1.70015e-25	neuralized E3 ubiquitin protein ligase 3
ENSG00000271723	MROH7-TTC4	5.52408	2.53332	1.15408	2.1951	0.0281566	0.0988082	MROH7-TTC4 readthrough (NMD candidate)
ENSG00000275549	STPG3-AS1	12.4086	2.53289	0.73193	3.46056	0.000539059	0.00425401	STPG3 antisense RNA 1
ENSG00000223875	NA	6.81513	2.53183	1.15999	2.18263	0.0290629	0.10108	NA
ENSG00000287929	NA	11.1732	2.53133	0.806172	3.13993	0.00168987	0.0109778	NA
ENSG00000100368	CSF2RB	8.47678	2.52788	0.933992	2.70654	0.00679887	0.0335105	colony stimulating factor 2 receptor beta common subunit
ENSG00000152689	RASGRP3	9.99842	2.52681	0.882196	2.86423	0.00418023	0.0229119	RAS guanyl releasing protein 3
ENSG00000182676	PPP1R27	5.34699	2.52452	1.03388	2.44181	0.014614	0.0600615	protein phosphatase 1 regulatory subunit 27
ENSG00000171136	RLN3	5.93622	2.52385	1.06338	2.37342	0.0176242	0.0694141	relaxin 3
ENSG00000140459	CYP11A1	11.922	2.51847	0.742044	3.39396	0.000688903	0.00521175	cytochrome P450 family 11 subfamily A member 1
ENSG00000278588	H2BC10	5.60291	2.51798	1.22503	2.05544	0.0398366	0.128001	H2B clustered histone 10
ENSG00000169469	SPRR1B	23.694	2.51588	0.55178	4.55958	5.12566e-06	7.63971e-05	small proline rich protein 1B
ENSG00000179168	GGN	5.72085	2.51464	1.22253	2.05691	0.0396953	0.127674	gametogenetin
ENSG00000130643	CALY	25.8724	2.50876	0.560616	4.475	7.64131e-06	0.000108803	calcyon neuron specific vesicular protein
ENSG00000214688	C10orf105	9.82407	2.50609	0.876873	2.85799	0.00426336	0.0232847	chromosome 10 open reading frame 105
ENSG00000125355	TMEM255A	5.85674	2.49891	1.23304	2.02663	0.0427005	0.1342	transmembrane protein 255A
ENSG00000268460	LOC93429	15.6725	2.49759	0.657451	3.7989	0.000145337	0.00139177	uncharacterized LOC93429
ENSG00000150667	FSIP1	27.9632	2.49588	1.85946	1.34226	0.179513	0.366552	fibrous sheath interacting protein 1
ENSG00000241728	NA	5.49567	2.49467	1.16872	2.13453	0.0327995	0.110479	NA
ENSG00000198643	FAM3D	32.8283	2.48823	0.569757	4.36718	1.25862e-05	0.000169423	family with sequence similarity 3 member D
ENSG00000214049	UCA1	11702.6	2.48296	0.140513	17.6707	7.05013e-70	1.62876e-66	urothelial cancer associated 1
ENSG00000230725	LOC284798	11.9655	2.48203	0.900137	2.75739	0.00582644	0.0296732	uncharacterized LOC284798
ENSG00000166592	RRAD	28.794	2.4817	0.480377	5.16615	2.38962e-07	4.96794e-06	RRAD, Ras related glycolysis inhibitor and calcium channel regulator
ENSG00000267436	NA	8.07359	2.48165	1.44783	1.71404	0.0865211	0.222435	NA
ENSG00000148082	SHC3	50.9088	2.48076	0.387049	6.40942	1.46072e-10	5.52088e-09	SHC adaptor protein 3
ENSG00000149591	TAGLN	212.35	2.47715	0.267151	9.27246	1.81895e-20	2.24119e-18	transgelin
ENSG00000196569	LAMA2	15.4833	2.46749	0.75834	3.2538	0.00113873	0.00792098	laminin subunit alpha 2
ENSG00000198542	ITGBL1	11.4906	2.46551	0.834907	2.95304	0.00314662	0.018151	integrin subunit beta like 1
ENSG00000166866	MYO1A	8.56837	2.46409	1.05824	2.32849	0.0198862	0.0759687	myosin IA
ENSG00000109321	AREG	65.7135	2.46313	0.36313	6.78306	1.1766e-11	5.31684e-10	amphiregulin
ENSG00000231605	LINC01363	10.2854	2.46279	0.765055	3.21911	0.0012859	0.00872788	long intergenic non-protein coding RNA 1363
ENSG00000163286	ALPG	12.7661	2.46019	0.682178	3.60638	0.000310497	0.00267909	alkaline phosphatase, germ cell
ENSG00000226808	LINC00619	5.27298	2.45256	1.08059	2.26966	0.0232285	0.085622	long intergenic non-protein coding RNA 619
ENSG00000263718	SEPTIN9-DT	7.02914	2.44883	0.966038	2.53492	0.0112474	0.0494114	SEPTIN9 divergent transcript
ENSG00000237862	LOC100506271	5.92366	2.44529	1.12281	2.17782	0.0294191	0.102012	uncharacterized LOC100506271
ENSG00000260252	NA	8.25247	2.44514	1.37181	1.78241	0.0746817	0.199605	NA
ENSG00000150201	FXYD4	24.1341	2.43978	0.639012	3.81805	0.000134509	0.00130006	FXYD domain containing ion transport regulator 4
ENSG00000244280	ECEL1P2	28.5321	2.43875	0.473854	5.14662	2.65225e-07	5.44653e-06	endothelin converting enzyme like 1 pseudogene 2
ENSG00000173546	CSPG4	15.6831	2.43378	0.662179	3.67541	0.000237464	0.00213463	chondroitin sulfate proteoglycan 4
ENSG00000133710	SPINK5	51.2286	2.42862	0.372693	6.51641	7.20106e-11	2.89326e-09	serine peptidase inhibitor, Kazal type 5
ENSG00000120675	DNAJC15	5.61845	2.42433	1.28501	1.88662	0.0592115	0.169745	DnaJ heat shock protein family (Hsp40) member C15
ENSG00000070601	FRMPD1	6.47777	2.42053	0.9943	2.43441	0.0149162	0.061032	FERM and PDZ domain containing 1
ENSG00000185303	SFTPA2	22.4542	2.41987	0.565677	4.27783	1.88724e-05	0.000240385	surfactant protein A2
ENSG00000280162	NA	6.28233	2.41844	1.057	2.28803	0.0221359	0.0825664	NA
ENSG00000139626	ITGB7	25.4397	2.41835	0.502734	4.81039	1.50636e-06	2.59224e-05	integrin subunit beta 7
ENSG00000237187	NR2F1-AS1	7.94285	2.41396	0.894154	2.69971	0.00693994	0.0341037	NR2F1 antisense RNA 1
ENSG00000181126	HLA-V	33.9738	2.40794	0.486939	4.94505	7.61224e-07	1.41967e-05	major histocompatibility complex, class I, V (pseudogene)
ENSG00000184357	H1-5	8.19621	2.40319	0.977958	2.45736	0.0139964	0.0581378	H1.5 linker histone, cluster member
ENSG00000214595	EML6	94.7891	2.39623	0.57398	4.17477	2.98291e-05	0.000355404	EMAP like 6
ENSG00000262979	NA	7.32692	2.38069	1.12757	2.11134	0.0347427	0.115322	NA
ENSG00000149596	JPH2	84.2471	2.37615	0.305427	7.77976	7.26603e-15	4.95538e-13	junctophilin 2
ENSG00000166897	ELFN2	51.8218	2.36251	0.387993	6.08905	1.13585e-09	3.78249e-08	extracellular leucine rich repeat and fibronectin type III domain containing 2
ENSG00000238266	LINC00707	6.93236	2.35634	0.921804	2.55623	0.0105814	0.047179	long intergenic non-protein coding RNA 707
ENSG00000102962	CCL22	185.067	2.35556	0.236234	9.9713	2.03542e-23	3.10898e-21	C-C motif chemokine ligand 22
ENSG00000144671	SLC22A14	7.03257	2.34835	0.965755	2.43162	0.0150316	0.061341	solute carrier family 22 member 14
ENSG00000274012	RN7SL2	744.993	2.33915	0.711583	3.28726	0.00101169	0.00718879	RNA component of signal recognition particle 7SL2
ENSG00000242299	NA	8.94532	2.33904	1.0443	2.23981	0.0251034	0.0906882	NA
ENSG00000137440	FGFBP1	753.773	2.33105	0.150729	15.4651	5.96587e-54	6.12562e-51	fibroblast growth factor binding protein 1
ENSG00000234155	LINC02535	8.09788	2.3283	0.863079	2.69766	0.00698278	0.0342686	long intergenic non-protein coding RNA 2535
ENSG00000227959	NA	7.96014	2.3251	0.907241	2.56282	0.0103826	0.0465189	NA
ENSG00000234498	RPL13AP20	53.2719	2.31987	0.356122	6.51426	7.30481e-11	2.92858e-09	ribosomal protein L13a pseudogene 20
ENSG00000165887	ANKRD2	171.188	2.31511	0.281134	8.23491	1.79693e-16	1.48263e-14	ankyrin repeat domain 2
ENSG00000163872	YEATS2	1062.89	2.30923	0.142288	16.2292	3.13318e-59	4.82562e-56	YEATS domain containing 2
ENSG00000177202	SPACA4	13.9217	2.30748	0.665184	3.46893	0.00052254	0.00415023	sperm acrosome associated 4
ENSG00000241945	PWP2	7.37243	2.30099	1.00061	2.29959	0.0214713	0.0805587	PWP2 small subunit processome component
ENSG00000165272	AQP3	2455.95	2.29725	0.187895	12.2263	2.25009e-34	9.45138e-32	aquaporin 3 (Gill blood group)
ENSG00000074660	SCARF1	14.4432	2.29614	0.682087	3.36635	0.000761702	0.00566966	scavenger receptor class F member 1
ENSG00000177675	CD163L1	140.117	2.29591	0.349439	6.57029	5.02186e-11	2.07174e-09	CD163 molecule like 1
ENSG00000204538	PSORS1C2	6.97519	2.29219	1.12608	2.03555	0.0417957	0.13234	psoriasis susceptibility 1 candidate 2
ENSG00000276168	RN7SL1	922.947	2.2915	0.7469	3.06801	0.00215487	0.0133154	RNA component of signal recognition particle 7SL1
ENSG00000153902	LGI4	36.7601	2.27439	0.43574	5.21959	1.79316e-07	3.83136e-06	leucine rich repeat LGI family member 4
ENSG00000074416	MGLL	1200.57	2.27198	0.20375	11.1508	7.09641e-29	1.72573e-26	monoglyceride lipase
ENSG00000170370	EMX2	48.741	2.27084	0.440027	5.16068	2.46056e-07	5.08682e-06	empty spiracles homeobox 2
ENSG00000188100	FAM25A	7.59836	2.26135	1.01132	2.23603	0.0253497	0.0914801	family with sequence similarity 25 member A
ENSG00000139351	SYCP3	6.47781	2.25913	0.879926	2.56741	0.0102461	0.0460527	synaptonemal complex protein 3
ENSG00000128594	LRRC4	27.1203	2.25534	0.504931	4.46663	7.94619e-06	0.000112624	leucine rich repeat containing 4
ENSG00000231826	LINC01819	35.5352	2.25527	0.444014	5.07929	3.78847e-07	7.51272e-06	long intergenic non-protein coding RNA 1819
ENSG00000196705	ZNF431	143.616	2.25268	0.401958	5.60426	2.09152e-08	5.42153e-07	zinc finger protein 431
ENSG00000175315	CST6	1378.36	2.251	0.234326	9.60628	7.52184e-22	1.03745e-19	cystatin E/M
ENSG00000174640	SLCO2A1	24.3372	2.24959	0.532351	4.22576	2.38138e-05	0.00029381	solute carrier organic anion transporter family member 2A1
ENSG00000170498	KISS1	19.9234	2.24705	0.564164	3.98297	6.80606e-05	0.000727528	KiSS-1 metastasis suppressor
ENSG00000105523	FAM83E	105.443	2.22806	0.295122	7.54963	4.36481e-14	2.68008e-12	family with sequence similarity 83 member E
ENSG00000231628	NA	5.57412	2.21434	1.29424	1.71092	0.0870952	0.223259	NA
ENSG00000248746	ACTN3	5.57156	2.20883	1.04352	2.11671	0.0342846	0.114109	actinin alpha 3 (gene/pseudogene)
ENSG00000010438	PRSS3	105.037	2.20631	0.296042	7.45268	9.14645e-14	5.3665e-12	serine protease 3
ENSG00000282961	PRNCR1	5.6599	2.20093	1.1672	1.88565	0.0593418	0.170013	prostate cancer associated non-coding RNA 1
ENSG00000249007	NA	152.061	2.19995	0.286025	7.69148	1.45442e-14	9.63459e-13	NA
ENSG00000281376	ABALON	97.9324	2.19119	0.521996	4.19772	2.69621e-05	0.000326548	apoptotic BCL2L1-antisense long non-coding RNA
ENSG00000285602	NA	12.0901	2.19088	0.776649	2.82094	0.00478831	0.0255404	NA
ENSG00000146374	RSPO3	7.30634	2.1886	1.01692	2.15218	0.0313833	0.106996	R-spondin 3
ENSG00000101605	MYOM1	75.8087	2.18786	0.346899	6.30692	2.84651e-10	1.01366e-08	myomesin 1
ENSG00000125775	SDCBP2	475.98	2.18503	0.182704	11.9594	5.79884e-33	2.06104e-30	syndecan binding protein 2
ENSG00000271447	MMP28	495.196	2.17439	0.222528	9.7713	1.49526e-22	2.18643e-20	matrix metallopeptidase 28
ENSG00000173706	HEG1	230.002	2.17328	0.209432	10.377	3.15392e-25	5.71478e-23	heart development protein with EGF like domains 1
ENSG00000171476	HOPX	41.3605	2.16992	0.393456	5.51503	3.48718e-08	8.58189e-07	HOP homeobox
ENSG00000265784	NA	87.4673	2.16783	1.07981	2.00761	0.0446848	0.138405	NA
ENSG00000125695	NA	9.20085	2.16529	3.75858	0.576093	0.564552	0.742394	NA
ENSG00000141744	PNMT	19.2471	2.1627	0.60415	3.57974	0.000343936	0.00292793	phenylethanolamine N-methyltransferase
ENSG00000064489	NA	35.3742	2.16257	0.550529	3.92818	8.55923e-05	0.000883259	NA
ENSG00000169271	HSPB3	55.0551	2.16078	0.413466	5.22601	1.73205e-07	3.71796e-06	heat shock protein family B (small) member 3
ENSG00000207425	NA	9.09303	2.15995	0.986605	2.18928	0.0285768	0.0998216	NA
ENSG00000226403	NA	12.6955	2.1526	1.00982	2.13167	0.033034	0.110986	NA
ENSG00000237101	LOC101927164	6.29384	2.15207	1.00727	2.13655	0.0326347	0.110085	uncharacterized LOC101927164
ENSG00000116254	CHD5	15.5241	2.15057	0.830645	2.58904	0.00962444	0.0438449	chromodomain helicase DNA binding protein 5
ENSG00000260604	NA	26.0511	2.14651	0.476321	4.50643	6.59262e-06	9.52682e-05	NA
ENSG00000279569	NA	60.5653	2.14535	0.606851	3.53522	0.000407431	0.00338129	NA
ENSG00000255120	OVOL1-AS1	11.8259	2.14524	0.698711	3.07028	0.00213856	0.0132234	OVOL1 antisense RNA 1
ENSG00000173110	HSPA6	27.5236	2.14158	0.464698	4.60854	4.05502e-06	6.23502e-05	heat shock protein family A (Hsp70) member 6
ENSG00000265107	GJA5	204.666	2.13444	0.286168	7.4587	8.73792e-14	5.14313e-12	gap junction protein alpha 5
ENSG00000142627	EPHA2	2263.98	2.13213	0.160092	13.3182	1.81423e-40	1.15623e-37	EPH receptor A2
ENSG00000277925	TERC	6.33341	2.12672	1.49034	1.427	0.153579	0.330944	telomerase RNA component
ENSG00000275857	NA	9.89777	2.12629	0.973665	2.1838	0.0289766	0.100856	NA
ENSG00000163218	PGLYRP4	28.5315	2.12606	0.55727	3.81513	0.00013611	0.00131362	peptidoglycan recognition protein 4
ENSG00000152137	HSPB8	459.358	2.11969	0.177164	11.9646	5.4467e-33	1.97384e-30	heat shock protein family B (small) member 8
ENSG00000107738	VSIR	665.921	2.11772	0.203991	10.3814	3.01221e-25	5.51204e-23	V-set immunoregulatory receptor
ENSG00000148826	NKX6-2	102.188	2.11692	1.35484	1.56249	0.118173	0.276465	NK6 homeobox 2
ENSG00000069122	ADGRF5	135.263	2.11536	0.295728	7.15304	8.48744e-13	4.46002e-11	adhesion G protein-coupled receptor F5
ENSG00000134259	NGF	9.42386	2.11507	0.763264	2.77109	0.00558694	0.0286987	nerve growth factor
ENSG00000259583	LOC101927751	162.728	2.11388	0.297663	7.10158	1.2334e-12	6.36752e-11	uncharacterized LOC101927751
ENSG00000171346	KRT15	931.803	2.10612	0.186755	11.2774	1.69654e-29	4.35493e-27	keratin 15
ENSG00000204174	NPY4R	9.54727	2.10435	1.07066	1.96548	0.0493592	0.149134	neuropeptide Y receptor Y4
ENSG00000279345	NA	8.72037	2.1005	0.843918	2.48899	0.0128106	0.0544788	NA
ENSG00000155465	SLC7A7	146.643	2.09936	0.224603	9.347	9.01665e-21	1.14141e-18	solute carrier family 7 member 7
ENSG00000227088	NA	14.4951	2.08907	0.796538	2.62269	0.00872382	0.0406337	NA
ENSG00000006283	CACNA1G	39.7108	2.08539	0.393446	5.30031	1.15605e-07	2.56189e-06	calcium voltage-gated channel subunit alpha1 G
ENSG00000259687	NA	16.6331	2.0849	0.839745	2.48278	0.0130361	0.0551967	NA
ENSG00000008853	RHOBTB2	269.964	2.06372	0.232907	8.8607	7.95139e-19	8.49466e-17	Rho related BTB domain containing 2
ENSG00000270933	NA	11.1022	2.06348	0.714948	2.88619	0.00389937	0.0216811	NA
ENSG00000123843	C4BPB	12.2704	2.06238	0.705049	2.92516	0.00344279	0.0195783	complement component 4 binding protein beta
ENSG00000131233	GJA9	8.34159	2.05069	1.0014	2.04782	0.0405774	0.129727	gap junction protein alpha 9
ENSG00000020577	SAMD4A	362.949	2.0501	0.200679	10.2158	1.68459e-24	2.83042e-22	sterile alpha motif domain containing 4A
ENSG00000158008	EXTL1	6.03152	2.04726	1.02014	2.00684	0.0447669	0.138636	exostosin like glycosyltransferase 1
ENSG00000263276	NA	36.2612	2.04085	0.589194	3.4638	0.000532601	0.00421024	NA
ENSG00000137878	GCOM1	106.621	2.03524	0.302816	6.72105	1.8042e-11	7.8275e-10	GRINL1A complex locus 1
ENSG00000172940	SLC22A13	6.06322	2.02971	0.974222	2.08342	0.0372129	0.121643	solute carrier family 22 member 13
ENSG00000272822	NA	13.2138	2.02786	0.725708	2.79432	0.00520096	0.0272461	NA
ENSG00000267228	NA	69.2702	2.02658	0.317218	6.38862	1.67391e-10	6.2626e-09	NA
ENSG00000259498	NA	14.9873	2.02176	0.657244	3.07612	0.00209715	0.0130284	NA
ENSG00000226125	LINC01907	8.29752	2.01973	0.831485	2.42906	0.0151379	0.0616254	long intergenic non-protein coding RNA 1907
ENSG00000168447	SCNN1B	596.187	2.0183	0.159675	12.6401	1.26962e-36	6.01671e-34	sodium channel epithelial 1 beta subunit
ENSG00000198729	PPP1R14C	566.617	2.01803	0.155269	12.9969	1.27338e-38	7.1317e-36	protein phosphatase 1 regulatory inhibitor subunit 14C
ENSG00000226232	NA	108.351	2.01385	0.39921	5.04459	4.54496e-07	8.87949e-06	NA
ENSG00000226496	LINC00323	10.884	2.01354	0.800976	2.51386	0.0119418	0.0517244	long intergenic non-protein coding RNA 323
ENSG00000152784	PRDM8	69.327	2.00985	0.31741	6.33203	2.41958e-10	8.76836e-09	PR/SET domain 8
ENSG00000124635	H2BC11	69.7406	2.00213	0.330439	6.05901	1.36965e-09	4.52841e-08	H2B clustered histone 11
ENSG00000185168	NA	9.35167	1.99989	1.00639	1.9872	0.0468999	0.143725	NA
ENSG00000069696	DRD4	46.3756	1.99872	0.441132	4.53088	5.87387e-06	8.62279e-05	dopamine receptor D4
ENSG00000163207	IVL	493.993	1.99619	0.16488	12.1069	9.70361e-34	3.81579e-31	involucrin
ENSG00000128918	ALDH1A2	20.7987	1.99512	0.648992	3.07418	0.00211079	0.013078	aldehyde dehydrogenase 1 family member A2
ENSG00000226835	ARHGAP29-AS1	19.0153	1.99505	0.612275	3.25841	0.00112037	0.00781383	ARHGAP29 antisense RNA 1
ENSG00000248099	INSL3	18.314	1.99467	0.647412	3.08099	0.00206316	0.0128518	insulin like 3
ENSG00000250072	SH3TC2-DT	5.61495	1.99284	1.04064	1.91501	0.0554908	0.162224	SH3TC2 divergent transcript
ENSG00000203783	PRR9	8.18368	1.99156	0.911769	2.18428	0.0289415	0.100772	proline rich 9
ENSG00000188257	PLA2G2A	15.274	1.98887	0.673408	2.95344	0.00314249	0.0181328	phospholipase A2 group IIA
ENSG00000118194	TNNT2	149.864	1.9869	0.28968	6.85895	6.9369e-12	3.254e-10	troponin T2, cardiac type
ENSG00000176387	HSD11B2	533.977	1.98392	0.168251	11.7914	4.32296e-32	1.4017e-29	hydroxysteroid 11-beta dehydrogenase 2
ENSG00000218416	LOC100130449	73.1787	1.98148	0.335965	5.89788	3.68207e-09	1.11928e-07	uncharacterized LOC100130449
ENSG00000184414	NA	16.2866	1.98043	0.613419	3.22851	0.00124435	0.00850205	NA
ENSG00000168497	CAVIN2	8.33094	1.98022	0.859419	2.30414	0.0212148	0.0797944	caveolae associated protein 2
ENSG00000272196	H2AC19	227.819	1.97742	1.69662	1.1655	0.243815	0.444617	H2A clustered histone 19
ENSG00000084674	APOB	11.488	1.97489	0.685708	2.88007	0.00397583	0.0220202	apolipoprotein B
ENSG00000196220	SRGAP3	387.875	1.97117	0.233231	8.4516	2.87341e-17	2.57798e-15	SLIT-ROBO Rho GTPase activating protein 3
ENSG00000124713	GNMT	6.47192	1.97112	0.960292	2.05262	0.040109	0.128652	glycine N-methyltransferase
ENSG00000046774	MAGEC2	5.69858	1.96904	0.978317	2.01268	0.0441482	0.137434	MAGE family member C2
ENSG00000158246	TENT5B	313.466	1.96896	0.191899	10.2604	1.06279e-24	1.81875e-22	terminal nucleotidyltransferase 5B
ENSG00000213937	CLDN9	219.688	1.96765	0.252176	7.80269	6.06022e-15	4.17929e-13	claudin 9
ENSG00000266094	RASSF5	302.812	1.96743	0.188908	10.4147	2.12442e-25	3.96601e-23	Ras association domain family member 5
ENSG00000265690	NA	25.9685	1.96642	0.796303	2.46943	0.0135328	0.0568117	NA
ENSG00000251292	NA	33.2534	1.96454	0.475251	4.13368	3.57002e-05	0.000415237	NA
ENSG00000198211	NA	54.1022	1.96223	1.39901	1.40258	0.160741	0.341356	NA
ENSG00000039139	DNAH5	49.7676	1.96133	0.394207	4.97538	6.51214e-07	1.23317e-05	dynein axonemal heavy chain 5
ENSG00000185040	SPDYE16	10.9705	1.96108	0.86067	2.27855	0.0226937	0.0841711	speedy/RINGO cell cycle regulator family member E16
ENSG00000064300	NGFR	13.6096	1.95747	0.660582	2.96325	0.00304405	0.0176752	nerve growth factor receptor
ENSG00000156427	FGF18	43.2898	1.9573	0.478883	4.08722	4.36565e-05	0.000495614	fibroblast growth factor 18
ENSG00000131152	NA	8.77596	1.95221	0.835564	2.33639	0.0194708	0.0747991	NA
ENSG00000104327	CALB1	7.65508	1.95071	1.31772	1.48037	0.138776	0.30999	calbindin 1
ENSG00000124102	PI3	305.151	1.9489	0.263935	7.384	1.53598e-13	8.70796e-12	peptidase inhibitor 3
ENSG00000286966	NA	1089.43	1.94694	0.300476	6.47952	9.20141e-11	3.62602e-09	NA
ENSG00000148677	ANKRD1	68.2342	1.94662	0.340493	5.71707	1.08376e-08	2.96304e-07	ankyrin repeat domain 1
ENSG00000080031	PTPRH	143.545	1.94656	0.22744	8.55855	1.14301e-17	1.10026e-15	protein tyrosine phosphatase receptor type H
ENSG00000111700	SLCO1B3	6.05834	1.94413	1.07107	1.81513	0.0695044	0.190184	solute carrier organic anion transporter family member 1B3
ENSG00000185483	ROR1	65.7253	1.94099	0.33346	5.82076	5.85822e-09	1.71274e-07	receptor tyrosine kinase like orphan receptor 1
ENSG00000101670	LIPG	66.5418	1.9389	0.368584	5.2604	1.43743e-07	3.14771e-06	lipase G, endothelial type
ENSG00000144824	PHLDB2	40.7446	1.93538	0.4346	4.45325	8.45791e-06	0.000119419	pleckstrin homology like domain family B member 2
ENSG00000126562	WNK4	22.1041	1.93425	0.604699	3.1987	0.00138049	0.00927455	WNK lysine deficient protein kinase 4
ENSG00000198929	NOS1AP	18.5095	1.93159	0.605282	3.19123	0.00141669	0.00948326	nitric oxide synthase 1 adaptor protein
ENSG00000231057	NA	9.01947	1.93067	0.9194	2.09993	0.035735	0.117896	NA
ENSG00000204758	LOC100268168	96.1887	1.92573	0.289461	6.65281	2.87557e-11	1.23024e-09	uncharacterized LOC100268168
ENSG00000283696	NA	6.95126	1.92469	0.981273	1.96142	0.0498296	0.150114	NA
ENSG00000243137	PSG4	266.35	1.923	0.198065	9.70892	2.76239e-22	3.95771e-20	pregnancy specific beta-1-glycoprotein 4
ENSG00000282988	NA	59.6818	1.918	0.351995	5.44893	5.06727e-08	1.20377e-06	NA
ENSG00000216285	NA	5.48657	1.91647	1.30294	1.47088	0.141323	0.313482	NA
ENSG00000271605	MILR1	14.0015	1.91633	0.687109	2.78897	0.00528758	0.027567	mast cell immunoglobulin like receptor 1
ENSG00000187942	LDLRAD2	87.3853	1.91167	1.02625	1.86277	0.0624942	0.176608	low density lipoprotein receptor class A domain containing 2
ENSG00000123870	NA	5.6204	1.9097	1.30044	1.46851	0.141966	0.31438	NA
ENSG00000104055	TGM5	5.35469	1.90548	0.985299	1.93391	0.0531242	0.157271	transglutaminase 5
ENSG00000185739	SRL	5.77158	1.90139	1.00253	1.89659	0.0578814	0.166994	sarcalumenin
ENSG00000197054	ZNF763	16.6374	1.89699	0.868288	2.18475	0.0289075	0.100691	zinc finger protein 763
ENSG00000275976	NA	9.58161	1.89284	1.26448	1.49693	0.134412	0.302932	NA
ENSG00000103044	HAS3	16.4176	1.89257	0.662452	2.85691	0.00427782	0.023343	hyaluronan synthase 3
ENSG00000124343	XG	128.555	1.89253	0.289472	6.53788	6.23956e-11	2.52556e-09	Xg glycoprotein (Xg blood group)
ENSG00000203697	CAPN8	556.64	1.8919	0.257109	7.35837	1.86165e-13	1.03635e-11	calpain 8
ENSG00000217275	NA	26.8182	1.89117	0.472888	3.99919	6.35584e-05	0.00068415	NA
ENSG00000136155	SCEL	50.3492	1.88974	0.48231	3.91811	8.92464e-05	0.000914837	sciellin
ENSG00000275832	ARHGAP23	2995.76	1.88776	0.126816	14.8858	4.07419e-50	3.58568e-47	Rho GTPase activating protein 23
ENSG00000268592	RAET1E-AS1	5.42405	1.88161	1.00852	1.86571	0.0620826	0.175795	RAET1E antisense RNA 1
ENSG00000274808	TBC1D3B	13.6756	1.87994	0.86463	2.17427	0.0296847	0.102721	TBC1 domain family member 3B
ENSG00000163734	CXCL3	11.0081	1.87576	0.794047	2.36228	0.0181632	0.0709707	C-X-C motif chemokine ligand 3
ENSG00000274322	NA	6.5194	1.87293	1.32127	1.41753	0.156328	0.334906	NA
ENSG00000151967	SCHIP1	20.3977	1.8712	1.99905	0.936043	0.349251	0.560026	schwannomin interacting protein 1
ENSG00000261386	NA	10.8463	1.86988	0.754509	2.47827	0.0132021	0.0557334	NA
ENSG00000255200	NA	38.2988	1.86769	0.385714	4.84216	1.28437e-06	2.26289e-05	NA
ENSG00000184343	SRPK3	5.76175	1.86583	1.05606	1.76679	0.0772626	0.204844	SRSF protein kinase 3
ENSG00000185955	C7orf61	19.6083	1.86576	0.625086	2.9848	0.00283761	0.0167254	chromosome 7 open reading frame 61
ENSG00000176092	CRYBG2	437.667	1.8604	0.20938	8.88529	6.37534e-19	6.89059e-17	crystallin beta-gamma domain containing 2
ENSG00000174992	ZG16	32.713	1.85989	0.461176	4.03292	5.50877e-05	0.000602801	zymogen granule protein 16
ENSG00000283064	NA	13.6348	1.85934	0.654416	2.84122	0.00449407	0.0243219	NA
ENSG00000111913	RIPOR2	34.9717	1.85931	0.401516	4.63073	3.64381e-06	5.68311e-05	RHO family interacting cell polarization regulator 2
ENSG00000276757	NA	6.96717	1.85384	0.906942	2.04405	0.0409482	0.130551	NA
ENSG00000260877	NA	73.2856	1.85292	0.339317	5.46075	4.74118e-08	1.13506e-06	NA
ENSG00000105219	CNTD2	50.1154	1.85203	0.485469	3.81494	0.000136219	0.00131398	cyclin N-terminal domain containing 2
ENSG00000239945	NA	6.9055	1.85193	3.03389	0.610416	0.541586	0.725366	NA
ENSG00000254452	NA	427.227	1.85096	1.05821	1.74914	0.0802666	0.211052	NA
ENSG00000172005	MAL	1702.55	1.84933	0.208396	8.87416	7.04643e-19	7.57163e-17	mal, T cell differentiation protein
ENSG00000177103	DSCAML1	58.1178	1.84908	0.588623	3.14136	0.00168163	0.0109359	DS cell adhesion molecule like 1
ENSG00000166924	NYAP1	6.67876	1.84211	1.29368	1.42393	0.154467	0.332	neuronal tyrosine phosphorylated phosphoinositide-3-kinase adaptor 1
ENSG00000121895	TMEM156	12.8935	1.84172	0.799234	2.30435	0.0212029	0.0797786	transmembrane protein 156
ENSG00000224063	NA	15.5992	1.83858	0.960675	1.91384	0.055641	0.162535	NA
ENSG00000205639	MFSD2B	7.45356	1.83417	0.932601	1.96672	0.0492155	0.148798	major facilitator superfamily domain containing 2B
ENSG00000172508	CARNS1	7.35972	1.83327	1.04633	1.7521	0.0797565	0.20995	carnosine synthase 1
ENSG00000050767	COL23A1	15.3096	1.83305	0.606887	3.02041	0.00252429	0.0152162	collagen type XXIII alpha 1 chain
ENSG00000204839	MROH6	651.737	1.8321	0.197836	9.26074	2.03025e-20	2.48497e-18	maestro heat like repeat family member 6
ENSG00000284740	NA	13.6927	1.83012	0.6324	2.89393	0.00380452	0.0212368	NA
ENSG00000159753	CARMIL2	11.4199	1.8289	0.836456	2.18648	0.0287802	0.100293	capping protein regulator and myosin 1 linker 2
ENSG00000164379	FOXQ1	248.267	1.82847	0.195391	9.35799	8.12699e-21	1.04308e-18	forkhead box Q1
ENSG00000144747	TMF1	380.566	1.82474	0.245615	7.42928	1.09189e-13	6.32285e-12	TATA element modulatory factor 1
ENSG00000182795	C1orf116	636.384	1.82178	0.163925	11.1135	1.07829e-28	2.52266e-26	chromosome 1 open reading frame 116
ENSG00000227440	NA	30.4985	1.81792	0.499708	3.63797	0.000274798	0.00240703	NA
ENSG00000107742	SPOCK2	25494	1.81718	0.106538	17.0567	3.11524e-65	6.39733e-62	SPARC (osteonectin), cwcv and kazal like domains proteoglycan 2
ENSG00000130592	LSP1	6.50043	1.81598	1.02173	1.77736	0.0755093	0.20138	lymphocyte specific protein 1
ENSG00000146722	LOC541473	5.98392	1.81543	0.937443	1.93658	0.0527967	0.156652	FKBP prolyl isomerase 6 pseudogene
ENSG00000110375	UPK2	1443.95	1.81381	0.212338	8.54206	1.3185e-17	1.24967e-15	uroplakin 2
ENSG00000171522	PTGER4	123.288	1.8131	0.37772	4.80012	1.58572e-06	2.71868e-05	prostaglandin E receptor 4
ENSG00000263155	MYZAP	126.112	1.81198	0.278205	6.51312	7.36049e-11	2.93816e-09	myocardial zonula adherens protein
ENSG00000206652	RNU1-1	29.639	1.81104	0.72092	2.51212	0.0120007	0.0519554	RNA, U1 small nuclear 1
ENSG00000189433	GJB4	63.2718	1.80768	0.3192	5.66314	1.48625e-08	3.98099e-07	gap junction protein beta 4
ENSG00000279528	NA	15.3508	1.8073	2.14594	0.842195	0.399679	0.607706	NA
ENSG00000179094	PER1	673.677	1.80564	0.254741	7.08817	1.35896e-12	6.95744e-11	period circadian regulator 1
ENSG00000086548	CEACAM6	30777.6	1.80487	0.169691	10.6362	2.02172e-26	4.01779e-24	CEA cell adhesion molecule 6
ENSG00000167656	LY6D	154.341	1.80044	0.270953	6.64484	3.03546e-11	1.29564e-09	lymphocyte antigen 6 family member D
ENSG00000251258	RFPL4B	5.97903	1.79934	0.932781	1.92901	0.0537298	0.158581	ret finger protein like 4B
ENSG00000142910	TINAGL1	1858.35	1.79881	0.137299	13.1014	3.23234e-39	1.86688e-36	tubulointerstitial nephritis antigen like 1
ENSG00000170786	SDR16C5	235.711	1.79584	0.213135	8.4258	3.58308e-17	3.15345e-15	short chain dehydrogenase/reductase family 16C member 5
ENSG00000092295	TGM1	87.912	1.79233	0.297549	6.02364	1.70541e-09	5.53658e-08	transglutaminase 1
ENSG00000268041	ERFL	62.4037	1.79191	0.315837	5.67354	1.39875e-08	3.75207e-07	ETS repressor factor like
ENSG00000144908	ALDH1L1	309.954	1.79121	0.189405	9.45703	3.16812e-21	4.18237e-19	aldehyde dehydrogenase 1 family member L1
ENSG00000212643	NA	16.4533	1.79085	0.961639	1.86228	0.0625631	0.176695	NA
ENSG00000005243	COPZ2	11.1694	1.78579	0.725514	2.46141	0.013839	0.0576584	coatomer protein complex subunit zeta 2
ENSG00000232573	NA	1124.34	1.78513	1.45166	1.22972	0.218803	0.415698	NA
ENSG00000285294	LINC00842	35.7561	1.78339	0.401732	4.43925	9.02735e-06	0.000126205	long intergenic non-protein coding RNA 842
ENSG00000267117	NA	8.92282	1.78226	1.01303	1.75934	0.0785195	0.207433	NA
ENSG00000226416	MRPL23-AS1	25.5803	1.7813	0.574319	3.10159	0.00192484	0.0121896	MRPL23 antisense RNA 1
ENSG00000253368	TRNP1	268.275	1.77919	0.220534	8.06767	7.16507e-16	5.4721e-14	TMF1 regulated nuclear protein 1
ENSG00000285304	NA	7.96046	1.77845	3.32379	0.535067	0.592603	0.763228	NA
ENSG00000286349	NA	5.94771	1.77632	0.981071	1.81059	0.0702036	0.19174	NA
ENSG00000223508	NA	8.22986	1.77604	0.789521	2.24951	0.0244798	0.088953	NA
ENSG00000236883	NA	15.6049	1.77385	0.949195	1.8688	0.0616513	0.17493	NA
ENSG00000148344	PTGES	1478.57	1.77367	0.133598	13.2762	3.18066e-40	1.89629e-37	prostaglandin E synthase
ENSG00000234616	JRK	633.864	1.77333	0.157617	11.2509	2.29309e-29	5.80559e-27	Jrk helix-turn-helix protein
ENSG00000134551	PRH2	5.89431	1.76874	0.939097	1.88345	0.0596399	0.170656	proline rich protein HaeIII subfamily 2
ENSG00000013588	GPRC5A	13482.2	1.76538	0.110359	15.9967	1.34794e-57	1.77948e-54	G protein-coupled receptor class C group 5 member A
ENSG00000162040	HS3ST6	6.39424	1.76529	0.911986	1.93566	0.0529093	0.156749	heparan sulfate-glucosamine 3-sulfotransferase 6
ENSG00000162571	TTLL10	21.6602	1.76466	0.707677	2.49359	0.0126459	0.0540021	tubulin tyrosine ligase like 10
ENSG00000143127	ITGA10	11.3092	1.76465	0.909199	1.94089	0.052272	0.15557	integrin subunit alpha 10
ENSG00000196337	CGB7	51.8551	1.76281	0.35048	5.0297	4.91244e-07	9.51694e-06	chorionic gonadotropin subunit beta 7
ENSG00000173918	C1QTNF1	47.1837	1.76048	0.352382	4.99595	5.85476e-07	1.11554e-05	C1q and TNF related 1
ENSG00000226396	NA	5.75017	1.75953	0.972159	1.80992	0.0703084	0.191957	NA
ENSG00000158683	PKD1L1	12.3164	1.75818	0.880733	1.99627	0.0459045	0.141283	polycystin 1 like 1, transient receptor potential channel interacting
ENSG00000274976	NA	10.916	1.75676	0.700194	2.50896	0.0121089	0.0522284	NA
ENSG00000236790	LINC00299	27.5938	1.75614	0.474179	3.70355	0.000212606	0.00194813	long intergenic non-protein coding RNA 299
ENSG00000161082	CELF5	7.84652	1.75384	1.01064	1.73539	0.0826719	0.215052	CUGBP Elav-like family member 5
ENSG00000272582	NA	35.2262	1.75327	0.533889	3.28395	0.00102364	0.00725137	NA
ENSG00000159208	CIART	25.2811	1.75231	0.51282	3.41701	0.000633128	0.00486548	circadian associated repressor of transcription
ENSG00000132613	MTSS2	2689.64	1.75202	0.166091	10.5485	5.15971e-26	9.93351e-24	MTSS I-BAR domain containing 2
ENSG00000241720	NA	18.5397	1.75043	0.534238	3.27651	0.00105099	0.00741391	NA
ENSG00000099338	CATSPERG	25.1131	1.74923	0.507556	3.44638	0.000568155	0.00443245	cation channel sperm associated auxiliary subunit gamma
ENSG00000278771	RN7SL3	6.69185	1.74867	1.23191	1.41948	0.15576	0.333944	RNA component of signal recognition particle 7SL3
ENSG00000134198	TSPAN2	185.422	1.74778	0.266252	6.56437	5.22549e-11	2.14141e-09	tetraspanin 2
ENSG00000269069	NA	7.89323	1.74759	0.883578	1.97785	0.0479451	0.146104	NA
ENSG00000196754	S100A2	38.3693	1.74737	0.439235	3.97822	6.94329e-05	0.000739767	S100 calcium binding protein A2
ENSG00000184163	C1QTNF12	76.845	1.74734	0.311473	5.60992	2.02425e-08	5.29126e-07	C1q and TNF related 12
ENSG00000272921	NA	7.36553	1.74613	3.76043	0.464343	0.642402	0.799842	NA
ENSG00000277728	NA	8.77262	1.74319	0.78425	2.22275	0.0262328	0.0940147	NA
ENSG00000265992	ESRG	63.9215	1.74166	0.620168	2.80837	0.00497931	0.0263841	embryonic stem cell related
ENSG00000127578	WFIKKN1	43.5664	1.74133	0.402003	4.33165	1.47999e-05	0.000195101	WAP, follistatin/kazal, immunoglobulin, kunitz and netrin domain containing 1
ENSG00000259460	NA	5.81482	1.7372	1.18483	1.4662	0.142593	0.31534	NA
ENSG00000233452	STXBP5-AS1	5.4762	1.73712	0.999886	1.73732	0.0823314	0.214495	STXBP5 antisense RNA 1
ENSG00000128923	MINDY2	626.547	1.73651	0.17292	10.0423	9.93546e-24	1.55616e-21	MINDY lysine 48 deubiquitinase 2
ENSG00000118292	C1orf54	21.6065	1.73135	0.607591	2.84953	0.00437843	0.0238217	chromosome 1 open reading frame 54
ENSG00000163803	PLB1	5.23705	1.72793	1.06568	1.62143	0.104925	0.254424	phospholipase B1
ENSG00000148671	ADIRF	2346.94	1.7247	0.246118	7.00763	2.42394e-12	1.20753e-10	adipogenesis regulatory factor
ENSG00000257671	KRT7-AS	186.637	1.72199	0.273727	6.29089	3.15651e-10	1.1219e-08	KRT7 antisense RNA 1
ENSG00000198835	GJC2	7.02821	1.72151	0.833545	2.06529	0.0388956	0.125654	gap junction protein gamma 2
ENSG00000272748	NA	6.46877	1.72044	0.948657	1.81355	0.0697467	0.190661	NA
ENSG00000198515	CNGA1	262.147	1.72029	0.331661	5.18691	2.13809e-07	4.50583e-06	cyclic nucleotide gated channel subunit alpha 1
ENSG00000182600	SNORC	73.3641	1.71738	0.425767	4.03361	5.49267e-05	0.000601751	secondary ossification center associated regulator of chondrocyte maturation
ENSG00000218537	NA	19.7632	1.71722	0.804734	2.1339	0.0328511	0.110532	NA
ENSG00000211445	GPX3	3824.32	1.71713	0.157584	10.8966	1.19676e-27	2.54236e-25	glutathione peroxidase 3
ENSG00000147166	ITGB1BP2	11.8367	1.71581	0.704794	2.43448	0.0149131	0.061032	integrin subunit beta 1 binding protein 2
ENSG00000157064	NMNAT2	177.621	1.71546	0.253716	6.76135	1.36714e-11	6.11804e-10	nicotinamide nucleotide adenylyltransferase 2
ENSG00000260001	TGFBR3L	61.0008	1.71513	0.402174	4.26465	2.00214e-05	0.000252412	transforming growth factor beta receptor 3 like
ENSG00000225855	RUSC1-AS1	326.857	1.71355	0.164621	10.4091	2.25457e-25	4.16689e-23	RUSC1 antisense RNA 1
ENSG00000007516	BAIAP3	88.4741	1.71329	0.422151	4.05848	4.93925e-05	0.000549923	BAI1 associated protein 3
ENSG00000231298	MANCR	14.1577	1.7131	0.631298	2.71361	0.00665545	0.0329598	mitotically associated long non coding RNA
ENSG00000182308	DCAF4L1	15.8947	1.71135	0.619721	2.76149	0.00575386	0.0293521	DDB1 and CUL4 associated factor 4 like 1
ENSG00000137098	SPAG8	13.208	1.71026	0.799875	2.13815	0.0325044	0.109765	sperm associated antigen 8
ENSG00000177688	SUMO4	7.28852	1.71	0.948863	1.80215	0.0715213	0.194454	small ubiquitin like modifier 4
ENSG00000160179	ABCG1	58.1619	1.70875	0.31345	5.45141	4.99707e-08	1.18862e-06	ATP binding cassette subfamily G member 1
ENSG00000278249	SCARNA2	6.41015	1.70524	1.19112	1.43163	0.152251	0.329413	small Cajal body-specific RNA 2
ENSG00000255508	TUT1	227.112	1.70343	0.204174	8.34303	7.24106e-17	6.16725e-15	terminal uridylyl transferase 1, U6 snRNA-specific
ENSG00000136830	NIBAN2	4033.02	1.70334	0.148787	11.4482	2.39969e-30	6.61956e-28	niban apoptosis regulator 2
ENSG00000242686	LOC101928521	12.0745	1.69709	0.809819	2.09564	0.036114	0.118913	uncharacterized LOC101928521
ENSG00000185666	SYN3	206.747	1.69672	0.2462	6.89161	5.51645e-12	2.62095e-10	synapsin III
ENSG00000101883	RHOXF1	5.588	1.69381	0.994401	1.70335	0.0885029	0.225747	Rhox homeobox family member 1
ENSG00000278224	PRICKLE4	8.97641	1.69339	0.897349	1.8871	0.0591467	0.169612	prickle planar cell polarity protein 4
ENSG00000132821	VSTM2L	10606.4	1.6928	0.132008	12.8234	1.2123e-37	6.05561e-35	V-set and transmembrane domain containing 2 like
ENSG00000198910	L1CAM	115.623	1.68906	0.361765	4.66895	3.02742e-06	4.7987e-05	L1 cell adhesion molecule
ENSG00000140859	KIFC3	422.201	1.68868	0.183948	9.18021	4.30264e-20	5.13042e-18	kinesin family member C3
ENSG00000138271	GPR87	114.35	1.6877	0.247258	6.82566	8.75208e-12	4.0138e-10	G protein-coupled receptor 87
ENSG00000198113	TOR4A	233.684	1.68596	0.196788	8.56741	1.05842e-17	1.02418e-15	torsin family 4 member A
ENSG00000239282	CASTOR1	315.237	1.68576	0.272685	6.18208	6.32623e-10	2.17731e-08	cytosolic arginine sensor for mTORC1 subunit 1
ENSG00000274272	NA	100.19	1.68376	0.356983	4.71664	2.39771e-06	3.9078e-05	NA
ENSG00000220848	NA	26.1262	1.68254	0.558971	3.01007	0.00261188	0.0156273	NA
ENSG00000163220	S100A9	1819.99	1.68187	0.222423	7.56158	3.98193e-14	2.46134e-12	S100 calcium binding protein A9
ENSG00000285957	NA	26.0014	1.68082	0.895045	1.87792	0.060392	0.172301	NA
ENSG00000179546	HTR1D	39.3232	1.68016	0.385806	4.35492	1.33113e-05	0.000177888	5-hydroxytryptamine receptor 1D
ENSG00000263970	NA	5.69468	1.67866	1.08577	1.54606	0.122089	0.282573	NA
ENSG00000182674	KCNB2	6.26622	1.67617	1.07299	1.56215	0.118254	0.276584	potassium voltage-gated channel subfamily B member 2
ENSG00000132274	TRIM22	6.08185	1.6752	0.968563	1.72957	0.0837074	0.21689	tripartite motif containing 22
ENSG00000269376	NA	12.5579	1.67463	0.708495	2.36365	0.018096	0.0707533	NA
ENSG00000214822	KRT16P3	26.3294	1.67378	0.520035	3.21859	0.00128822	0.00872889	keratin 16 pseudogene 3
ENSG00000259933	LOC105371049	9.81631	1.67252	0.822155	2.03432	0.0419196	0.132563	uncharacterized LOC105371049
ENSG00000177182	CLVS1	67.0267	1.67207	0.600271	2.78553	0.005344	0.0277984	clavesin 1
ENSG00000184368	MAP7D2	53.8863	1.67151	0.399172	4.18744	2.82115e-05	0.000339456	MAP7 domain containing 2
ENSG00000288660	NA	32.7103	1.6707	0.44551	3.75009	0.000176769	0.00165002	NA
ENSG00000198768	APCDD1L	7.49916	1.66899	0.87096	1.91627	0.055331	0.161911	APC down-regulated 1 like
ENSG00000173175	ADCY5	107.29	1.6662	0.306816	5.43063	5.61567e-08	1.32215e-06	adenylate cyclase 5
ENSG00000267120	NA	8.10381	1.66598	1.02151	1.63089	0.102913	0.250916	NA
ENSG00000225643	NA	6.30822	1.66591	0.987062	1.68774	0.0914607	0.230863	NA
ENSG00000170426	SDR9C7	6.14232	1.6654	0.957946	1.73851	0.082121	0.214185	short chain dehydrogenase/reductase family 9C member 7
ENSG00000128298	BAIAP2L2	47.1009	1.6652	0.347612	4.7904	1.66453e-06	2.83538e-05	BAR/IMD domain containing adaptor protein 2 like 2
ENSG00000280402	NA	6.82941	1.66495	0.89753	1.85503	0.063592	0.178542	NA
ENSG00000275216	NA	4675.18	1.66384	0.149588	11.1228	9.72059e-29	2.30328e-26	NA
ENSG00000103534	TMC5	665.821	1.66361	0.22732	7.31834	2.51062e-13	1.37282e-11	transmembrane channel like 5
ENSG00000265190	ANXA8	498.409	1.66356	0.155151	10.7222	8.00704e-27	1.62622e-24	annexin A8
ENSG00000121101	TEX14	7.70067	1.66215	0.97108	1.71165	0.0869616	0.223138	testis expressed 14, intercellular bridge forming factor
ENSG00000267605	NA	34.9379	1.66034	0.632277	2.62598	0.0086401	0.040386	NA
ENSG00000231970	NA	6.84524	1.65968	0.968909	1.71294	0.0867244	0.222781	NA
ENSG00000258354	NA	14.506	1.659	0.682936	2.42922	0.0151315	0.0616128	NA
ENSG00000272518	NA	7.76681	1.6589	0.876449	1.89275	0.0583906	0.168096	NA
ENSG00000173926	MARCHF3	49.7343	1.65482	0.567577	2.91559	0.00355015	0.0201146	membrane associated ring-CH-type finger 3
ENSG00000105668	UPK1A	55.0039	1.65432	0.335585	4.92967	8.23679e-07	1.52385e-05	uroplakin 1A
ENSG00000067715	SYT1	38.5959	1.65229	0.54304	3.04267	0.00234486	0.0143123	synaptotagmin 1
ENSG00000169026	SLC49A3	11.6275	1.65185	0.663592	2.48926	0.0128009	0.0544504	solute carrier family 49 member 3
ENSG00000084110	HAL	7.65397	1.6515	0.886646	1.86264	0.0625135	0.176609	histidine ammonia-lyase
ENSG00000258761	NA	9.31651	1.65108	1.35998	1.21405	0.22473	0.42282	NA
ENSG00000182749	PAQR7	569.875	1.64708	0.207295	7.94556	1.93309e-15	1.3956e-13	progestin and adipoQ receptor family member 7
ENSG00000175592	FOSL1	1807.26	1.64645	0.150578	10.9342	7.91109e-28	1.70015e-25	FOS like 1, AP-1 transcription factor subunit
ENSG00000167874	TMEM88	6.69177	1.64614	0.945091	1.74178	0.081547	0.213326	transmembrane protein 88
ENSG00000167767	KRT80	2334.75	1.64487	0.143065	11.4974	1.35938e-30	3.92563e-28	keratin 80
ENSG00000273802	H2BC8	93.1879	1.64231	0.285668	5.74902	8.97615e-09	2.49095e-07	H2B clustered histone 8
ENSG00000156413	FUT6	12.1817	1.64228	0.706378	2.32493	0.0200755	0.076494	fucosyltransferase 6
ENSG00000232759	LOC100506178	5.4172	1.64014	0.971372	1.68848	0.0913189	0.230725	uncharacterized LOC100506178
ENSG00000241544	LINC02029	11.0435	1.63941	0.685234	2.39247	0.0167352	0.0666594	long intergenic non-protein coding RNA 2029
ENSG00000148483	TMEM236	7.63105	1.637	0.838308	1.95274	0.0508506	0.152312	transmembrane protein 236
ENSG00000028277	POU2F2	145.724	1.63697	0.426666	3.83666	0.00012472	0.00122155	POU class 2 homeobox 2
ENSG00000189120	SP6	744.85	1.63646	0.135982	12.0344	2.3436e-33	8.83967e-31	Sp6 transcription factor
ENSG00000276851	NA	5.46659	1.63611	1.05754	1.54709	0.121842	0.282262	NA
ENSG00000104899	AMH	41.4102	1.63413	0.393541	4.15237	3.29043e-05	0.000386364	anti-Mullerian hormone
ENSG00000185652	NTF3	16.9743	1.63409	0.623732	2.61985	0.00879675	0.0408599	neurotrophin 3
ENSG00000272933	NA	104.609	1.63354	0.302057	5.40806	6.3712e-08	1.48303e-06	NA
ENSG00000153292	ADGRF1	1592.55	1.63338	0.12969	12.5945	2.26432e-36	1.04623e-33	adhesion G protein-coupled receptor F1
ENSG00000274415	NA	32.0727	1.63228	0.550109	2.9672	0.00300522	0.0175102	NA
ENSG00000259357	NA	235.975	1.63195	0.75111	2.17272	0.0298011	0.102971	NA
ENSG00000095752	IL11	25.4023	1.63017	0.548285	2.97321	0.00294704	0.0172528	interleukin 11
ENSG00000279539	NA	6.69226	1.62917	0.880269	1.85076	0.0642043	0.179904	NA
ENSG00000214694	ARHGEF33	7.27698	1.62903	0.824519	1.97573	0.0481852	0.146498	Rho guanine nucleotide exchange factor 33
ENSG00000188549	CCDC9B	530.218	1.62739	0.197534	8.23851	1.74371e-16	1.44517e-14	coiled-coil domain containing 9B
ENSG00000223416	NA	13.5028	1.62695	0.74673	2.17876	0.0293494	0.101813	NA
ENSG00000182585	EPGN	27.781	1.62693	0.429596	3.78712	0.000152401	0.00145115	epithelial mitogen
ENSG00000278948	NA	146.178	1.62586	0.277149	5.86638	4.45418e-09	1.33423e-07	NA
ENSG00000155269	GPR78	135.445	1.62581	0.295285	5.50592	3.67252e-08	8.95456e-07	G protein-coupled receptor 78
ENSG00000114270	COL7A1	263.034	1.62451	0.29104	5.58176	2.38102e-08	6.08892e-07	collagen type VII alpha 1 chain
ENSG00000042062	RIPOR3	27.9371	1.62432	0.494562	3.28436	0.00102214	0.00724354	RIPOR family member 3
ENSG00000169252	ADRB2	76.6373	1.62378	0.29053	5.58903	2.28337e-08	5.86943e-07	adrenoceptor beta 2
ENSG00000167601	AXL	146.273	1.62107	0.252569	6.41831	1.37792e-10	5.26171e-09	AXL receptor tyrosine kinase
ENSG00000286938	NA	12.2195	1.62088	0.926804	1.74889	0.0803093	0.211105	NA
ENSG00000128346	C22orf23	40.9817	1.62045	0.395843	4.09366	4.24609e-05	0.000483526	chromosome 22 open reading frame 23
ENSG00000200170	NA	41.3218	1.61968	0.577122	2.80647	0.00500873	0.0265116	NA
ENSG00000255071	SAA2-SAA4	23.9718	1.61948	0.552148	2.93306	0.00335642	0.0191805	SAA2-SAA4 readthrough
ENSG00000261371	PECAM1	179.646	1.61788	0.277345	5.83345	5.42945e-09	1.60299e-07	platelet and endothelial cell adhesion molecule 1
ENSG00000070778	PTPN21	248.143	1.61247	0.263792	6.11263	9.80017e-10	3.29321e-08	protein tyrosine phosphatase non-receptor type 21
ENSG00000141738	GRB7	1622.56	1.6111	0.14874	10.8316	2.43752e-27	5.06183e-25	growth factor receptor bound protein 7
ENSG00000133401	PDZD2	42.9326	1.61085	0.521141	3.09101	0.00199475	0.012527	PDZ domain containing 2
ENSG00000175294	CATSPER1	21.1297	1.60922	0.550706	2.92211	0.00347668	0.0197467	cation channel sperm associated 1
ENSG00000171116	HSFX1	40.4419	1.60877	1.38231	1.16383	0.244493	0.445369	heat shock transcription factor family, X-linked 1
ENSG00000274751	NA	6.68312	1.60633	0.901097	1.78264	0.074645	0.199564	NA
ENSG00000255306	NA	9.86661	1.60598	0.717329	2.23884	0.0251665	0.0908985	NA
ENSG00000230732	NA	13.821	1.60381	0.696577	2.30242	0.0213118	0.0800903	NA
ENSG00000255606	NA	6.03361	1.60251	0.96927	1.65332	0.0982665	0.243366	NA
ENSG00000169418	NPR1	14.0361	1.60141	0.737402	2.17169	0.0298792	0.103143	natriuretic peptide receptor 1
ENSG00000181097	NA	5.85379	1.59744	0.94248	1.69493	0.0900885	0.228486	NA
ENSG00000232903	LINC01166	101.154	1.59512	0.308481	5.17087	2.33003e-07	4.8569e-06	long intergenic non-protein coding RNA 1166
ENSG00000105963	ADAP1	541.646	1.595	0.171025	9.32609	1.09851e-20	1.3718e-18	ArfGAP with dual PH domains 1
ENSG00000064787	BCAS1	1156.51	1.59114	0.136595	11.6486	2.33246e-31	7.06696e-29	breast carcinoma amplified sequence 1
ENSG00000072163	LIMS2	88.7801	1.58932	0.333827	4.76092	1.92711e-06	3.22567e-05	LIM zinc finger domain containing 2
ENSG00000112599	GUCA1B	70.7794	1.58882	0.308544	5.14941	2.61305e-07	5.38399e-06	guanylate cyclase activator 1B
ENSG00000090539	CHRD	15.9674	1.58733	0.595388	2.66604	0.00767495	0.0369384	chordin
ENSG00000259627	NA	68.4372	1.58583	0.455243	3.48348	0.000494946	0.00397204	NA
ENSG00000167110	GOLGA2	2105.02	1.58325	0.17181	9.21512	3.10923e-20	3.75587e-18	golgin A2
ENSG00000287331	LOC105374367	51.9231	1.58204	0.464237	3.40782	0.000654839	0.00499906	uncharacterized LOC105374367
ENSG00000267124	NA	8.25026	1.58032	1.01047	1.56394	0.117831	0.275874	NA
ENSG00000007372	PAX6	14.5484	1.57991	0.628136	2.51524	0.0118952	0.0515829	paired box 6
ENSG00000116604	MEF2D	1646.76	1.5789	0.152354	10.3634	3.63947e-25	6.44195e-23	myocyte enhancer factor 2D
ENSG00000163357	DCST1	11.7579	1.57746	0.95698	1.64838	0.0992755	0.245146	DC-STAMP domain containing 1
ENSG00000198483	ANKRD35	22.5587	1.57697	0.549601	2.8693	0.00411382	0.0225833	ankyrin repeat domain 35
ENSG00000099337	KCNK6	419.213	1.57676	0.186528	8.45318	2.83473e-17	2.55569e-15	potassium two pore domain channel subfamily K member 6
ENSG00000236833	NA	11.8308	1.57602	0.674646	2.33608	0.0194872	0.0748312	NA
ENSG00000008226	DLEC1	11.8879	1.57553	0.7732	2.03767	0.0415826	0.131891	DLEC1 cilia and flagella associated protein
ENSG00000272223	NA	8.12417	1.57523	1.08328	1.45413	0.145909	0.32012	NA
ENSG00000135643	KCNMB4	770.404	1.57489	0.155651	10.1181	4.59203e-24	7.44472e-22	potassium calcium-activated channel subfamily M regulatory beta subunit 4
ENSG00000183647	ZNF530	61.2766	1.5747	0.328715	4.79047	1.66394e-06	2.83538e-05	zinc finger protein 530
ENSG00000197409	H3C4	20.9616	1.57268	0.503379	3.12425	0.00178259	0.0114316	H3 clustered histone 4
ENSG00000167644	C19orf33	2225.85	1.57153	0.245016	6.41398	1.41773e-10	5.3804e-09	chromosome 19 open reading frame 33
ENSG00000144063	MALL	2104.86	1.57128	0.123875	12.6844	7.21911e-37	3.51115e-34	mal, T cell differentiation protein like
ENSG00000244675	NA	5.22259	1.57051	1.10329	1.42348	0.154598	0.332126	NA
ENSG00000205307	SAP25	140.718	1.57008	0.323548	4.85271	1.21789e-06	2.15834e-05	Sin3A associated protein 25
ENSG00000129226	CD68	124.625	1.56916	0.32212	4.87135	1.1084e-06	1.98695e-05	CD68 molecule
ENSG00000187847	NA	6.64356	1.56897	0.901095	1.74119	0.0816508	0.213477	NA
ENSG00000166535	A2ML1	507.967	1.56742	0.252267	6.21332	5.18752e-10	1.79879e-08	alpha-2-macroglobulin like 1
ENSG00000277959	NA	7.32728	1.56727	0.847341	1.84964	0.0643661	0.180275	NA
ENSG00000173432	SAA1	330.514	1.56718	0.263621	5.94484	2.76721e-09	8.6391e-08	serum amyloid A1
ENSG00000273174	NA	6.55249	1.56716	0.922518	1.69879	0.0893592	0.227327	NA
ENSG00000167508	MVD	1771.17	1.56704	0.176036	8.90182	5.49373e-19	6.04376e-17	mevalonate diphosphate decarboxylase
ENSG00000259024	TVP23C-CDRT4	25.7864	1.56701	2.02195	0.775	0.43834	0.641593	TVP23C-CDRT4 readthrough
ENSG00000005884	ITGA3	6002.25	1.56668	0.135839	11.5334	8.95836e-31	2.62807e-28	integrin subunit alpha 3
ENSG00000284968	NA	14.5831	1.56644	0.749948	2.08873	0.0367317	0.120453	NA
ENSG00000229321	NA	6.71492	1.56595	1.27211	1.23099	0.218326	0.41522	NA
ENSG00000150782	IL18	283.116	1.56555	0.189896	8.24422	1.66238e-16	1.38397e-14	interleukin 18
ENSG00000105339	DENND3	251.685	1.5655	0.212479	7.36781	1.73457e-13	9.68531e-12	DENN domain containing 3
ENSG00000140465	CYP1A1	66.7347	1.56512	0.409967	3.81767	0.000134715	0.00130084	cytochrome P450 family 1 subfamily A member 1
ENSG00000128422	KRT17	153.218	1.56446	0.315436	4.95967	7.06141e-07	1.32766e-05	keratin 17
ENSG00000136068	FLNB	7265.9	1.56243	0.106283	14.7006	6.39206e-49	5.36991e-46	filamin B
ENSG00000287853	NA	9.18284	1.56171	0.726547	2.14949	0.0315954	0.10758	NA
ENSG00000007306	CEACAM7	5.27774	1.56078	1.10837	1.40817	0.159081	0.338921	CEA cell adhesion molecule 7
ENSG00000179776	CDH5	11.937	1.56071	0.664397	2.34906	0.018821	0.0728328	cadherin 5
ENSG00000260593	NA	7.27949	1.55988	0.935962	1.66661	0.0955923	0.238651	NA
ENSG00000128692	NA	7.99421	1.55986	0.907448	1.71895	0.0856236	0.220896	NA
ENSG00000148600	CDHR1	29.8685	1.55749	0.579086	2.68957	0.00715446	0.0349349	cadherin related family member 1
ENSG00000187837	H1-2	1056.17	1.55705	0.170344	9.14059	6.211e-20	7.31157e-18	H1.2 linker histone, cluster member
ENSG00000187105	HEATR4	12.0015	1.55574	0.811358	1.91746	0.0551799	0.161622	HEAT repeat containing 4
ENSG00000112562	SMOC2	33.7093	1.55386	0.485548	3.20021	0.00137327	0.00923608	SPARC related modular calcium binding 2
ENSG00000157570	TSPAN18	7.94584	1.55384	0.826599	1.8798	0.0601349	0.171777	tetraspanin 18
ENSG00000256591	NA	14.2089	1.5517	1.20638	1.28624	0.198359	0.39109	NA
ENSG00000144821	MYH15	15.5095	1.55146	0.66214	2.34309	0.0191247	0.0737454	myosin heavy chain 15
ENSG00000143369	ECM1	84.9016	1.54916	0.302201	5.12627	2.95543e-07	5.99586e-06	extracellular matrix protein 1
ENSG00000277778	PGM5P2	12.8757	1.54901	0.704439	2.19892	0.0278835	0.0982729	phosphoglucomutase 5 pseudogene 2
ENSG00000107736	CDH23	487.281	1.54878	0.221801	6.98276	2.89432e-12	1.42647e-10	cadherin related 23
ENSG00000274825	NA	26.0925	1.54864	0.515064	3.00669	0.00264112	0.0157462	NA
ENSG00000241352	NA	7.87945	1.54854	1.05096	1.47346	0.140628	0.312615	NA
ENSG00000226564	NA	5.85875	1.54812	0.979602	1.58035	0.114027	0.269493	NA
ENSG00000235245	NA	21.8339	1.54739	0.622485	2.48582	0.0129253	0.0548079	NA
ENSG00000261780	LINC02582	11.6392	1.54622	0.857983	1.80216	0.0715208	0.194454	long intergenic non-protein coding RNA 2582
ENSG00000246366	LACTB2-AS1	10.2283	1.54607	0.762862	2.02667	0.0426962	0.1342	LACTB2 antisense RNA 1
ENSG00000171552	BCL2L1	55850.3	1.54245	0.153445	10.0521	8.99236e-24	1.42049e-21	BCL2 like 1
ENSG00000243302	NA	17.8252	1.54165	0.794291	1.94091	0.0522693	0.15557	NA
ENSG00000136244	IL6	9.60196	1.5393	0.766303	2.00874	0.044565	0.138266	interleukin 6
ENSG00000265763	ZNF488	300.779	1.53872	0.166832	9.22317	2.88437e-20	3.50717e-18	zinc finger protein 488
ENSG00000127954	STEAP4	117.304	1.53789	0.266094	5.7795	7.49213e-09	2.11082e-07	STEAP4 metalloreductase
ENSG00000261840	LOC730183	15.3238	1.53744	0.605395	2.53957	0.0110989	0.048938	uncharacterized LOC730183
ENSG00000188910	GJB3	970.035	1.53701	0.145551	10.5599	4.57095e-26	8.89267e-24	gap junction protein beta 3
ENSG00000210151	MIR12136	9.66415	1.53655	0.922391	1.66583	0.0957467	0.238908	microRNA 12136
ENSG00000158555	GDPD5	34.7383	1.5362	0.419897	3.65852	0.000253676	0.00225081	glycerophosphodiester phosphodiesterase domain containing 5
ENSG00000233954	UQCRHL	10.9267	1.53607	0.686238	2.23839	0.0251958	0.0909865	ubiquinol-cytochrome c reductase hinge protein like
ENSG00000118557	PMFBP1	36.4184	1.53335	0.819239	1.87167	0.0612521	0.174082	polyamine modulated factor 1 binding protein 1
ENSG00000258781	NA	5.81241	1.53261	1.07405	1.42694	0.153597	0.330944	NA
ENSG00000124657	OR2B6	11.6893	1.53079	0.680256	2.25032	0.0244286	0.0888751	olfactory receptor family 2 subfamily B member 6
ENSG00000257315	ZBED6	23.1704	1.52973	1.65615	0.923663	0.355662	0.565498	zinc finger BED-type containing 6
ENSG00000182759	MAFA	7.67718	1.5295	0.86247	1.7734	0.0761624	0.202683	MAF bZIP transcription factor A
ENSG00000129194	SOX15	37.8868	1.52895	0.437791	3.49241	0.000478685	0.00386326	SRY-box transcription factor 15
ENSG00000265840	NA	17.7785	1.52893	0.979457	1.561	0.118524	0.277005	NA
ENSG00000068976	PYGM	40.2429	1.52787	0.388244	3.93534	8.30776e-05	0.000859708	glycogen phosphorylase, muscle associated
ENSG00000172780	RAB43	273.701	1.52739	0.260337	5.86698	4.43804e-09	1.33156e-07	RAB43, member RAS oncogene family
ENSG00000285570	NA	7.02916	1.52613	0.827669	1.84389	0.0651986	0.181942	NA
ENSG00000164488	DACT2	14.0145	1.52576	0.630984	2.41807	0.0156032	0.0630609	dishevelled binding antagonist of beta catenin 2
ENSG00000255468	LOC102724064	62.7881	1.52556	0.330762	4.61225	3.98341e-06	6.13e-05	uncharacterized LOC102724064
ENSG00000187957	DNER	53.9644	1.52496	0.362387	4.20811	2.57515e-05	0.000313324	delta/notch like EGF repeat containing
ENSG00000053747	LAMA3	98.7808	1.5249	0.344487	4.42658	9.57395e-06	0.000132049	laminin subunit alpha 3
ENSG00000278000	NA	18.1094	1.52466	0.619907	2.45949	0.0139133	0.0579158	NA
ENSG00000173480	ZNF417	80.1215	1.52192	0.304696	4.99488	5.88728e-07	1.11943e-05	zinc finger protein 417
ENSG00000145390	USP53	133.907	1.52105	0.328993	4.62336	3.77571e-06	5.85426e-05	ubiquitin specific peptidase 53
ENSG00000273356	NA	8.15498	1.517	0.849412	1.78594	0.0741095	0.198593	NA
ENSG00000180834	MAP6D1	260.469	1.5161	0.180808	8.38516	5.06559e-17	4.37487e-15	MAP6 domain containing 1
ENSG00000174898	CATSPERD	5.71484	1.51561	1.36273	1.11218	0.266059	0.469836	cation channel sperm associated auxiliary subunit delta
ENSG00000285601	NA	11.5549	1.51461	0.701979	2.15763	0.0309565	0.105951	NA
ENSG00000173762	CD7	7.02593	1.51444	0.876851	1.72713	0.0841436	0.217778	CD7 molecule
ENSG00000130822	PNCK	7.21063	1.51421	0.823623	1.83847	0.0659929	0.183273	pregnancy up-regulated nonubiquitous CaM kinase
ENSG00000229721	NA	6.3547	1.51281	0.965398	1.56703	0.117107	0.274807	NA
ENSG00000270882	H4C14	73.2406	1.51277	0.620212	2.43912	0.0147229	0.0604145	H4 clustered histone 14
ENSG00000105639	JAK3	15.1409	1.51272	0.59669	2.53519	0.0112388	0.0493854	Janus kinase 3
ENSG00000258643	BCL2L2-PABPN1	185.092	1.51133	0.306664	4.9283	8.29494e-07	1.53191e-05	BCL2L2-PABPN1 readthrough
ENSG00000050438	SLC4A8	62.9485	1.50941	0.308009	4.90054	9.55728e-07	1.73856e-05	solute carrier family 4 member 8
ENSG00000135835	KIAA1614	8.17854	1.50899	0.915251	1.64872	0.0992058	0.245067	KIAA1614
ENSG00000011201	ANOS1	9.18921	1.50778	0.786967	1.91594	0.0553722	0.16198	anosmin 1
ENSG00000180758	GPR157	247.623	1.50546	0.284936	5.28351	1.26731e-07	2.7917e-06	G protein-coupled receptor 157
ENSG00000245904	NA	12.8534	1.50469	0.629651	2.38973	0.0168608	0.0670442	NA
ENSG00000287737	NA	5.96157	1.50255	0.917513	1.63764	0.101497	0.248625	NA
ENSG00000204516	MICB	258.43	1.5025	0.183768	8.17611	2.93157e-16	2.35571e-14	MHC class I polypeptide-related sequence B
ENSG00000131069	ACSS2	5120.03	1.50131	0.120977	12.4099	2.30831e-35	1.04054e-32	acyl-CoA synthetase short chain family member 2
ENSG00000172817	CYP7B1	28.9595	1.50103	0.664163	2.26003	0.0238194	0.0872781	cytochrome P450 family 7 subfamily B member 1
ENSG00000139725	RHOF	2785.53	1.50021	0.13267	11.3078	1.20093e-29	3.12613e-27	ras homolog family member F, filopodia associated
ENSG00000167588	GPD1	16.3571	1.4976	0.570897	2.62323	0.00870994	0.0406098	glycerol-3-phosphate dehydrogenase 1
ENSG00000239617	NA	37.9533	1.49621	0.412215	3.62968	0.000283772	0.00247041	NA
ENSG00000186960	LINC01551	17.6457	1.49597	0.908066	1.64742	0.0994714	0.245286	long intergenic non-protein coding RNA 1551
ENSG00000104936	DMPK	2336.9	1.49563	0.130396	11.47	1.86752e-30	5.23951e-28	DM1 protein kinase
ENSG00000279117	NA	270.898	1.49555	0.195312	7.65726	1.89939e-14	1.24927e-12	NA
ENSG00000179921	GPBAR1	7.40013	1.49425	0.874098	1.70947	0.0873631	0.22379	G protein-coupled bile acid receptor 1
ENSG00000271009	NA	7.84104	1.49238	0.81744	1.82567	0.0678998	0.187131	NA
ENSG00000254681	PKD1P5-LOC105376752	39.4271	1.49056	1.68384	0.885217	0.37604	0.58428	PKD1P5-LOC105376752 readthrough
ENSG00000105696	TMEM59L	59.6672	1.48987	0.34074	4.37244	1.22866e-05	0.000165995	transmembrane protein 59 like
ENSG00000272916	NA	71.9355	1.48911	0.370077	4.02379	5.72684e-05	0.000623709	NA
ENSG00000131746	TNS4	67.1894	1.48804	0.33777	4.40548	1.05552e-05	0.00014429	tensin 4
ENSG00000261118	NA	14.2705	1.48764	0.631287	2.35653	0.0184468	0.0717	NA
ENSG00000043143	JADE2	657.075	1.48739	0.152421	9.75846	1.69713e-22	2.4505e-20	jade family PHD finger 2
ENSG00000279103	NA	7.97197	1.4865	0.818998	1.81502	0.0695207	0.190184	NA
ENSG00000243156	MICAL3	51.3137	1.48409	0.366867	4.04532	5.22514e-05	0.000576199	microtubule associated monooxygenase, calponin and LIM domain containing 3
ENSG00000136010	ALDH1L2	10.2308	1.48375	0.785514	1.88889	0.0589061	0.169158	aldehyde dehydrogenase 1 family member L2
ENSG00000233799	NA	5.65969	1.48313	0.906886	1.63541	0.101964	0.249337	NA
ENSG00000130529	TRPM4	2133.83	1.48265	0.209341	7.08249	1.4159e-12	7.18919e-11	transient receptor potential cation channel subfamily M member 4
ENSG00000203721	LINC00862	13.2013	1.48122	0.666962	2.22084	0.0263615	0.0943298	long intergenic non-protein coding RNA 862
ENSG00000122641	INHBA	8.56721	1.47974	0.823122	1.79772	0.0722216	0.195604	inhibin subunit beta A
ENSG00000178440	LINC00843	86.2911	1.47912	0.355037	4.16611	3.09843e-05	0.000367084	long intergenic non-protein coding RNA 843
ENSG00000272115	NA	6.16339	1.47833	1.02414	1.44348	0.148884	0.324835	NA
ENSG00000012124	CD22	132.967	1.47667	0.245387	6.01772	1.76888e-09	5.71545e-08	CD22 molecule
ENSG00000276170	LOC101929494	173.79	1.47648	0.228594	6.45894	1.05437e-10	4.12271e-09	uncharacterized LOC101929494
ENSG00000005001	PRSS22	1118.58	1.47497	0.174237	8.46531	2.55465e-17	2.31446e-15	serine protease 22
ENSG00000281406	NA	92.9105	1.47409	0.279738	5.26956	1.36752e-07	3.00528e-06	NA
ENSG00000175287	PHYHD1	18.3024	1.4737	0.551038	2.67441	0.00748614	0.0361912	phytanoyl-CoA dioxygenase domain containing 1
ENSG00000236015	NA	6.94189	1.47342	0.879071	1.67611	0.0937166	0.23508	NA
ENSG00000170485	NPAS2	610.227	1.4728	0.142123	10.3628	3.6598e-25	6.44195e-23	neuronal PAS domain protein 2
ENSG00000258839	MC1R	113.677	1.47184	0.318024	4.62807	3.69087e-06	5.75165e-05	melanocortin 1 receptor
ENSG00000165548	TMEM63C	328.594	1.47157	0.172294	8.54103	1.3303e-17	1.25442e-15	transmembrane protein 63C
ENSG00000166578	IQCD	95.8985	1.47112	0.282047	5.21588	1.8295e-07	3.89548e-06	IQ motif containing D
ENSG00000142611	PRDM16	9.02515	1.46989	1.24218	1.18331	0.236687	0.436485	PR/SET domain 16
ENSG00000043591	ADRB1	11.406	1.46735	0.686485	2.13749	0.0325585	0.109897	adrenoceptor beta 1
ENSG00000095383	TBC1D2	2043.15	1.46723	0.118945	12.3354	5.84222e-35	2.57086e-32	TBC1 domain family member 2
ENSG00000261040	WFDC21P	15.5551	1.46636	0.65066	2.25365	0.0242183	0.0884007	WAP four-disulfide core domain 21, pseudogene
ENSG00000198959	TGM2	15654.7	1.46488	0.124385	11.7769	5.1336e-32	1.60812e-29	transglutaminase 2
ENSG00000134324	LPIN1	716.108	1.46363	0.196133	7.46248	8.4911e-14	5.04341e-12	lipin 1
ENSG00000186684	CYP27C1	6.6173	1.46201	0.870512	1.67949	0.0930572	0.233847	cytochrome P450 family 27 subfamily C member 1
ENSG00000169031	COL4A3	43.4744	1.4613	0.632246	2.31128	0.0208177	0.0787458	collagen type IV alpha 3 chain
ENSG00000129757	CDKN1C	220.579	1.46025	0.208165	7.01484	2.30206e-12	1.1548e-10	cyclin dependent kinase inhibitor 1C
ENSG00000233885	NA	20.8205	1.45957	0.81435	1.79232	0.0730823	0.196896	NA
ENSG00000112769	LAMA4	971.766	1.45957	0.194213	7.51532	5.67734e-14	3.44028e-12	laminin subunit alpha 4
ENSG00000276075	NA	15.4927	1.45737	0.626911	2.32469	0.0200885	0.0765043	NA
ENSG00000186019	LOC100379224	15.5788	1.45631	0.744013	1.95737	0.0503043	0.151006	uncharacterized LOC100379224
ENSG00000140511	HAPLN3	37.0195	1.45623	0.404234	3.60245	0.000315236	0.00271491	hyaluronan and proteoglycan link protein 3
ENSG00000099958	DERL3	47.0977	1.4553	0.466496	3.11964	0.00181069	0.0115917	derlin 3
ENSG00000233276	GPX1	3599.89	1.45439	0.216197	6.72715	1.73015e-11	7.57738e-10	glutathione peroxidase 1
ENSG00000087303	NID2	26.616	1.45253	0.493106	2.94567	0.0032226	0.0185314	nidogen 2
ENSG00000272892	NA	6.75747	1.44971	0.870561	1.66526	0.0958617	0.239021	NA
ENSG00000106089	STX1A	325.023	1.44931	0.213053	6.80259	1.02753e-11	4.67756e-10	syntaxin 1A
ENSG00000136059	VILL	377.173	1.44897	0.159878	9.06294	1.26985e-19	1.43984e-17	villin like
ENSG00000198673	TAFA2	7.33378	1.44739	0.905078	1.59919	0.109779	0.262748	TAFA chemokine like family member 2
ENSG00000269621	NA	15.5255	1.44732	0.726384	1.99251	0.0463156	0.142312	NA
ENSG00000248015	NA	6.88723	1.44521	0.96407	1.49907	0.133856	0.302425	NA
ENSG00000114854	TNNC1	475.479	1.44419	0.24056	6.00344	1.93183e-09	6.17718e-08	troponin C1, slow skeletal and cardiac type
ENSG00000135318	NT5E	690.61	1.44336	0.190294	7.58486	3.32839e-14	2.08527e-12	5'-nucleotidase ecto
ENSG00000267169	LOC100507373	16.9057	1.44283	0.641855	2.2479	0.0245826	0.0892013	uncharacterized LOC100507373
ENSG00000186007	LEMD1	26.5221	1.44145	0.460253	3.13186	0.00173703	0.0112212	LEM domain containing 1
ENSG00000006747	SCIN	320.483	1.44109	0.176154	8.18085	2.81857e-16	2.2748e-14	scinderin
ENSG00000203804	ADAMTSL4-AS1	8.59565	1.44094	0.945078	1.52467	0.127341	0.291034	ADAMTSL4 antisense RNA 1
ENSG00000248050	LOC100132813	6.82978	1.4367	0.863151	1.66448	0.0960165	0.239175	uncharacterized LOC100132813
ENSG00000259605	NA	208.086	1.43482	0.312532	4.59095	4.41234e-06	6.68433e-05	NA
ENSG00000197847	SLC22A20P	41.7819	1.43225	0.367517	3.89709	9.73546e-05	0.000984304	solute carrier family 22 member 20, pseudogene
ENSG00000110080	ST3GAL4	977.608	1.43192	0.130928	10.9367	7.69407e-28	1.69288e-25	ST3 beta-galactoside alpha-2,3-sialyltransferase 4
ENSG00000287001	NA	57.0905	1.43176	0.411721	3.47751	0.000506097	0.00404047	NA
ENSG00000268975	NA	19.5738	1.43176	2.33718	0.612601	0.54014	0.724471	NA
ENSG00000273983	H3C8	48.7131	1.43155	0.347837	4.11557	3.86222e-05	0.000446413	H3 clustered histone 8
ENSG00000058085	LAMC2	565.435	1.4297	0.155464	9.19636	3.70268e-20	4.4437e-18	laminin subunit gamma 2
ENSG00000249884	RNF103-CHMP3	18.7532	1.42929	0.547453	2.61079	0.00903326	0.0417313	RNF103-CHMP3 readthrough
ENSG00000198650	TAT	5.52531	1.42896	1.09644	1.30327	0.192483	0.383842	tyrosine aminotransferase
ENSG00000270921	NA	6.0214	1.42894	1.22566	1.16585	0.243673	0.44449	NA
ENSG00000279322	NA	20.7617	1.42816	1.07304	1.33095	0.183206	0.371926	NA
ENSG00000232748	NA	17.6243	1.42772	0.654823	2.18031	0.0292342	0.101565	NA
ENSG00000178597	PSAPL1	26.7173	1.4274	0.491091	2.90658	0.00365401	0.0205589	prosaposin like 1 (gene/pseudogene)
ENSG00000249087	ZNF436-AS1	44.3945	1.42402	0.560073	2.54256	0.0110045	0.0486684	ZNF436 antisense RNA 1
ENSG00000170092	SPDYE5	5.39044	1.42353	0.93277	1.52614	0.126976	0.290514	speedy/RINGO cell cycle regulator family member E5
ENSG00000244161	FLNB-AS1	8.44855	1.42296	0.822329	1.7304	0.0835591	0.216689	FLNB antisense RNA 1
ENSG00000259158	ADAM20P1	8.81257	1.42236	0.82193	1.73052	0.0835381	0.216664	ADAM metallopeptidase domain 20 pseudogene 1
ENSG00000228509	NA	33.0895	1.42217	0.512759	2.77357	0.0055445	0.0285521	NA
ENSG00000261068	NA	601.044	1.42198	0.210212	6.76448	1.33791e-11	6.00177e-10	NA
ENSG00000213060	NA	7.92947	1.4217	0.873799	1.62703	0.103731	0.252389	NA
ENSG00000176998	NA	8.35349	1.41974	1.16611	1.2175	0.223412	0.421338	NA
ENSG00000165269	AQP7	6.00221	1.41904	0.928457	1.52839	0.126416	0.28959	aquaporin 7
ENSG00000112761	CCN6	81.6356	1.41848	0.314888	4.50472	6.64614e-06	9.59641e-05	cellular communication network factor 6
ENSG00000175874	CREG2	48.4843	1.41762	0.384173	3.69005	0.000224208	0.00203727	cellular repressor of E1A stimulated genes 2
ENSG00000135480	KRT7	42840.8	1.41401	0.25396	5.56784	2.57911e-08	6.52974e-07	keratin 7
ENSG00000164236	ANKRD33B	207.579	1.41359	0.263182	5.37116	7.82336e-08	1.78068e-06	ankyrin repeat domain 33B
ENSG00000260328	NA	21.6424	1.41295	0.534477	2.6436	0.00820285	0.0386747	NA
ENSG00000285863	NA	5.58925	1.41225	1.1009	1.28281	0.199558	0.392588	NA
ENSG00000268104	SLC6A14	139.803	1.41189	0.256562	5.50314	3.73095e-08	9.08503e-07	solute carrier family 6 member 14
ENSG00000285625	NA	24.0569	1.41178	0.895588	1.57637	0.11494	0.270861	NA
ENSG00000188038	NRN1L	7.18527	1.41078	1.13243	1.2458	0.212839	0.40881	neuritin 1 like
ENSG00000173267	SNCG	6975.97	1.41078	0.21967	6.42226	1.34263e-10	5.13756e-09	synuclein gamma
ENSG00000156127	BATF	854.75	1.40785	0.201326	6.99287	2.69311e-12	1.33691e-10	basic leucine zipper ATF-like transcription factor
ENSG00000183032	SLC25A21	68.5025	1.40731	0.364581	3.86008	0.000113348	0.00112147	solute carrier family 25 member 21
ENSG00000111341	MGP	9972.44	1.40568	0.22479	6.25329	4.01895e-10	1.40945e-08	matrix Gla protein
ENSG00000161860	SYCE2	28.045	1.40376	0.524551	2.67612	0.00744804	0.0360258	synaptonemal complex central element protein 2
ENSG00000179361	ARID3B	175.291	1.40073	0.211148	6.63391	3.26912e-11	1.37945e-09	AT-rich interaction domain 3B
ENSG00000099840	IZUMO4	20.4105	1.39947	0.550552	2.54194	0.0110238	0.0487073	IZUMO family member 4
ENSG00000124067	SLC12A4	205.158	1.39762	0.267206	5.23048	1.69067e-07	3.65564e-06	solute carrier family 12 member 4
ENSG00000271880	AGAP11	13.1037	1.39708	0.872275	1.60165	0.109233	0.261881	ArfGAP with GTPase domain, ankyrin repeat and PH domain 11
ENSG00000284874	SEPT5-GP1BB	20.6984	1.39679	2.79638	0.499499	0.617428	0.782936	SEPT5-GP1BB readthrough
ENSG00000242515	UGT1A10	306.632	1.3966	0.41555	3.36084	0.000777057	0.00575153	UDP glucuronosyltransferase family 1 member A10
ENSG00000170421	KRT8	100836	1.3963	0.156937	8.89724	5.72503e-19	6.26095e-17	keratin 8
ENSG00000281000	SNORD3D	9.21861	1.39507	1.01564	1.37359	0.169568	0.353559	small nucleolar RNA, C/D box 3D
ENSG00000234405	NA	6.44533	1.39504	0.910673	1.53188	0.125552	0.288349	NA
ENSG00000166923	GREM1	10.808	1.39456	0.734498	1.89865	0.0576101	0.16657	gremlin 1, DAN family BMP antagonist
ENSG00000138685	FGF2	7.43905	1.39374	0.917107	1.51972	0.128582	0.292991	fibroblast growth factor 2
ENSG00000232386	NA	67.9619	1.39354	0.296695	4.69687	2.64182e-06	4.26429e-05	NA
ENSG00000267484	NA	68.3103	1.39316	0.522285	2.66742	0.0076435	0.0368363	NA
ENSG00000280916	NA	12.749	1.39255	0.711442	1.95736	0.0503054	0.151006	NA
ENSG00000187185	LOC388282	33.8267	1.39192	0.432654	3.21717	0.00129462	0.00876456	uncharacterized LOC388282
ENSG00000147059	SPIN2A	6.86961	1.3904	0.999568	1.391	0.164225	0.34613	spindlin family member 2A
ENSG00000106351	AGFG2	562.338	1.39028	0.18296	7.59884	2.98804e-14	1.89776e-12	ArfGAP with FG repeats 2
ENSG00000172551	MUCL1	26.9693	1.38985	0.506417	2.74447	0.0060608	0.0306137	mucin like 1
ENSG00000132297	HHLA1	1118.07	1.38856	0.179116	7.7523	9.0246e-15	6.08732e-13	HERV-H LTR-associating 1
ENSG00000237588	NA	8.25914	1.386	0.845328	1.6396	0.101089	0.247921	NA
ENSG00000176697	BDNF	20.9099	1.38571	0.502422	2.75806	0.0058145	0.0296206	brain derived neurotrophic factor
ENSG00000268201	NA	7.85273	1.38382	0.840836	1.64577	0.0998107	0.245764	NA
ENSG00000251201	TMED7-TICAM2	204.904	1.38381	1.26121	1.09721	0.272551	0.477246	TMED7-TICAM2 readthrough
ENSG00000272079	NA	80.9474	1.38359	0.310389	4.4576	8.28818e-06	0.000117291	NA
ENSG00000150961	SEC24D	279.146	1.38249	0.290247	4.76316	1.90589e-06	3.19933e-05	SEC24 homolog D, COPII coat complex component
ENSG00000088726	TMEM40	237.607	1.38035	0.292819	4.714	2.42902e-06	3.95187e-05	transmembrane protein 40
ENSG00000279407	NA	10.0283	1.38021	0.828317	1.66629	0.0956563	0.238779	NA
ENSG00000196933	NA	7.14403	1.37958	0.925421	1.49076	0.136025	0.305635	NA
ENSG00000250091	NA	21.1729	1.37841	0.519473	2.65347	0.0079669	0.0379593	NA
ENSG00000105974	CAV1	1160.42	1.37671	0.134123	10.2645	1.0183e-24	1.7589e-22	caveolin 1
ENSG00000279110	NA	10.7268	1.37531	0.787327	1.7468	0.0806714	0.211785	NA
ENSG00000249679	LOC105377590	8.06591	1.37527	0.955346	1.43955	0.149994	0.326551	uncharacterized LOC105377590
ENSG00000277075	H2AC8	93.1274	1.37421	0.359523	3.82231	0.000132207	0.00128535	H2A clustered histone 8
ENSG00000183709	IFNL2	8.85109	1.37357	0.757298	1.81377	0.0697127	0.190596	interferon lambda 2
ENSG00000167653	PSCA	8656.46	1.37317	0.175849	7.80879	5.7738e-15	3.99668e-13	prostate stem cell antigen
ENSG00000006327	TNFRSF12A	1494.55	1.37316	0.146819	9.35276	8.53904e-21	1.0884e-18	TNF receptor superfamily member 12A
ENSG00000119946	CNNM1	645.129	1.37299	0.204236	6.72258	1.7854e-11	7.76845e-10	cyclin and CBS domain divalent metal cation transport mediator 1
ENSG00000236493	NA	10.3136	1.37279	0.780546	1.75875	0.0786199	0.207668	NA
ENSG00000169562	GJB1	7.51093	1.37226	0.872201	1.57333	0.115643	0.272166	gap junction protein beta 1
ENSG00000162998	FRZB	19.4699	1.37218	0.562519	2.43934	0.0147141	0.0603921	frizzled related protein
ENSG00000167968	DNASE1L2	67.2333	1.37153	0.332695	4.12248	3.74819e-05	0.000434048	deoxyribonuclease 1 like 2
ENSG00000134516	DOCK2	10.1068	1.37136	0.78369	1.74988	0.0801393	0.210748	dedicator of cytokinesis 2
ENSG00000244945	LOC101928445	5.38494	1.37119	0.957382	1.43223	0.152078	0.329278	uncharacterized LOC101928445
ENSG00000204248	COL11A2	22.3479	1.37074	0.54269	2.52584	0.0115424	0.0504436	collagen type XI alpha 2 chain
ENSG00000166455	C16orf46	9.26152	1.36982	0.76795	1.78373	0.0744673	0.199176	chromosome 16 open reading frame 46
ENSG00000168298	H1-4	12.3421	1.36916	0.89801	1.52466	0.127345	0.291034	H1.4 linker histone, cluster member
ENSG00000272950	NA	6.65309	1.36888	0.957672	1.42938	0.152894	0.330309	NA
ENSG00000264785	NA	5.33952	1.36848	0.980913	1.39511	0.162983	0.344469	NA
ENSG00000166268	MYRFL	16.1337	1.36818	0.578795	2.36384	0.0180864	0.0707455	myelin regulatory factor like
ENSG00000111057	KRT18	76550.5	1.36789	0.161864	8.45086	2.89155e-17	2.58172e-15	keratin 18
ENSG00000167772	ANGPTL4	12.7411	1.36733	0.619004	2.20892	0.0271801	0.0963635	angiopoietin like 4
ENSG00000120899	PTK2B	203.202	1.3672	0.228331	5.98782	2.12678e-09	6.76544e-08	protein tyrosine kinase 2 beta
ENSG00000052344	PRSS8	4204.45	1.36705	0.123688	11.0524	2.13484e-28	4.87112e-26	serine protease 8
ENSG00000152154	TMEM178A	53.4163	1.36649	0.333414	4.09847	4.15886e-05	0.000475349	transmembrane protein 178A
ENSG00000126759	CFP	6.81686	1.36601	1.04135	1.31177	0.189599	0.380215	complement factor properdin
ENSG00000276966	H4C5	63.914	1.36587	0.327694	4.16814	3.0709e-05	0.00036465	H4 clustered histone 5
ENSG00000166126	AMN	116.02	1.36524	0.329342	4.14537	3.39261e-05	0.000396849	amnion associated transmembrane protein
ENSG00000224086	NA	73.1574	1.36451	0.372181	3.66625	0.000246132	0.00220027	NA
ENSG00000271380	LOC101928120	147.862	1.36445	0.945586	1.44297	0.149029	0.325053	uncharacterized LOC101928120
ENSG00000148426	PROSER2	2522.44	1.36385	0.180602	7.55168	4.29674e-14	2.64708e-12	proline and serine rich 2
ENSG00000285867	NA	6.4839	1.36278	1.02075	1.33507	0.181852	0.37003	NA
ENSG00000162148	PPP1R32	28.5492	1.36226	0.440853	3.09005	0.00200121	0.0125581	protein phosphatase 1 regulatory subunit 32
ENSG00000221995	TIAF1	15.8225	1.36015	0.67811	2.0058	0.0448778	0.138933	TGFB1-induced anti-apoptotic factor 1
ENSG00000160191	PDE9A	141.238	1.35904	0.220509	6.1632	7.12896e-10	2.42201e-08	phosphodiesterase 9A
ENSG00000278899	LOC645967	15.7705	1.35884	0.601083	2.26065	0.0237809	0.0872233	uncharacterized LOC645967
ENSG00000234722	LINC01287	25.4571	1.35862	0.659682	2.05951	0.0394456	0.127031	long intergenic non-protein coding RNA 1287
ENSG00000156453	PCDH1	762.812	1.35821	0.251046	5.41022	6.29463e-08	1.46891e-06	protocadherin 1
ENSG00000231154	NA	6.62722	1.35776	0.892194	1.52183	0.128053	0.292181	NA
ENSG00000258130	LOC613038	155.935	1.35752	0.340758	3.98383	6.78126e-05	0.000725297	SAGA complex associated factor 29 pseudogene
ENSG00000287484	NA	7.07147	1.35592	0.868701	1.56086	0.118558	0.27703	NA
ENSG00000260495	NA	16.6982	1.35563	0.5839	2.32169	0.0202499	0.0769919	NA
ENSG00000260284	NA	10.1569	1.3555	0.772624	1.75441	0.0793597	0.209084	NA
ENSG00000260337	NA	144.267	1.3555	0.316369	4.28455	1.83113e-05	0.000234046	NA
ENSG00000224940	PRRT4	19.2729	1.35521	0.531018	2.5521	0.0107076	0.0476174	proline rich transmembrane protein 4
ENSG00000235904	NA	8.17453	1.35501	0.897195	1.51027	0.130974	0.297123	NA
ENSG00000162591	MEGF6	851.212	1.35499	0.211208	6.41545	1.40411e-10	5.34485e-09	multiple EGF like domains 6
ENSG00000182752	PAPPA	10.0507	1.35182	0.698362	1.9357	0.0529041	0.156749	pappalysin 1
ENSG00000134531	EMP1	3377.14	1.35065	0.215556	6.26588	3.70715e-10	1.30506e-08	epithelial membrane protein 1
ENSG00000273284	NA	196.946	1.35049	0.20334	6.64153	3.10437e-11	1.322e-09	NA
ENSG00000286037	NA	373.819	1.34885	0.659196	2.04621	0.0407357	0.130121	NA
ENSG00000237927	NA	5.30577	1.34866	0.992107	1.35939	0.174024	0.359485	NA
ENSG00000233237	LINC00472	48.4401	1.34733	0.467696	2.88079	0.0039668	0.0219768	long intergenic non-protein coding RNA 472
ENSG00000272808	LOC105369201	711.079	1.34733	0.1435	9.38906	6.05403e-21	7.82452e-19	uncharacterized LOC105369201
ENSG00000204618	RNF39	716.998	1.34426	0.190564	7.05415	1.73659e-12	8.76928e-11	ring finger protein 39
ENSG00000125731	SH2D3A	728.516	1.34387	0.135803	9.89572	4.34478e-23	6.52848e-21	SH2 domain containing 3A
ENSG00000183696	UPP1	617.795	1.3426	0.195096	6.88173	5.91303e-12	2.79589e-10	uridine phosphorylase 1
ENSG00000197815	NA	12.6833	1.34048	0.750471	1.78618	0.0740694	0.198514	NA
ENSG00000261187	NA	6.60216	1.33929	0.874149	1.53211	0.125495	0.288301	NA
ENSG00000257704	INAFM1	328.642	1.33914	0.328223	4.07997	4.50418e-05	0.000509151	InaF motif containing 1
ENSG00000260276	NA	125.086	1.33817	0.300664	4.45072	8.55835e-06	0.000120377	NA
ENSG00000203772	SPRN	43.1102	1.33786	0.480998	2.78143	0.00541196	0.028065	shadow of prion protein
ENSG00000285106	NA	10.9562	1.33606	0.925755	1.44322	0.148959	0.324961	NA
ENSG00000164171	ITGA2	313.671	1.33469	0.349462	3.81928	0.000133841	0.00129578	integrin subunit alpha 2
ENSG00000272843	NA	5.86196	1.33394	0.965547	1.38154	0.167114	0.350301	NA
ENSG00000186704	NA	55.6227	1.33366	0.356477	3.74123	0.000183121	0.00170415	NA
ENSG00000267082	LOC105372273	6.30578	1.33308	0.930357	1.43287	0.151894	0.32911	uncharacterized LOC105372273
ENSG00000119899	SLC17A5	222.914	1.33248	0.197806	6.73627	1.62508e-11	7.1511e-10	solute carrier family 17 member 5
ENSG00000260934	NA	466.801	1.33214	0.635564	2.096	0.036082	0.118829	NA
ENSG00000165959	CLMN	1343.36	1.33167	0.247458	5.38139	7.39132e-08	1.7012e-06	calmin
ENSG00000170835	CEL	61.2704	1.32931	0.309923	4.28917	1.79346e-05	0.000230026	carboxyl ester lipase
ENSG00000260975	NA	5.67878	1.32809	1.03399	1.28444	0.198989	0.391789	NA
ENSG00000185022	MAFF	691.833	1.32767	0.145124	9.14848	5.77386e-20	6.84054e-18	MAF bZIP transcription factor F
ENSG00000137869	CYP19A1	8.24487	1.3274	1.13643	1.16804	0.24279	0.443448	cytochrome P450 family 19 subfamily A member 1
ENSG00000112473	SLC39A7	1756.57	1.32696	0.137893	9.62313	6.38563e-22	9.0091e-20	solute carrier family 39 member 7
ENSG00000219891	NA	51.6148	1.32692	0.378769	3.50325	0.000459622	0.00373067	NA
ENSG00000276445	NA	8.73749	1.32672	0.815985	1.62591	0.103968	0.252669	NA
ENSG00000114857	NKTR	639.659	1.32554	0.295643	4.48357	7.34052e-06	0.000104881	natural killer cell triggering receptor
ENSG00000136383	ALPK3	245.104	1.325	0.246683	5.37126	7.81882e-08	1.78068e-06	alpha kinase 3
ENSG00000137959	IFI44L	8.37016	1.32464	1.02248	1.29552	0.195141	0.387181	interferon induced protein 44 like
ENSG00000134201	GSTM5	44.9198	1.32402	0.403307	3.2829	0.00102744	0.00727552	glutathione S-transferase mu 5
ENSG00000214514	KRT42P	5.3402	1.32374	1.23624	1.07078	0.284267	0.490233	keratin 42 pseudogene
ENSG00000275897	NA	12.0316	1.3225	0.639764	2.06717	0.0387181	0.12519	NA
ENSG00000279443	NA	63.2819	1.32126	0.342408	3.85873	0.000113976	0.00112588	NA
ENSG00000285458	C4orf36	15.6651	1.32011	0.716179	1.84327	0.0652899	0.182059	chromosome 4 open reading frame 36
ENSG00000175267	VWA3A	8.01035	1.31943	0.861853	1.53092	0.12579	0.288693	von Willebrand factor A domain containing 3A
ENSG00000018869	ZNF582	11.9991	1.3189	0.743347	1.77428	0.0760172	0.202442	zinc finger protein 582
ENSG00000186767	SPIN4	195.346	1.31791	0.414854	3.17681	0.00148907	0.00988184	spindlin family member 4
ENSG00000277710	NA	6.00037	1.31683	1.06413	1.23747	0.215914	0.41233	NA
ENSG00000196747	H2AC13	5.71037	1.31675	0.926842	1.42068	0.155409	0.333326	H2A clustered histone 13
ENSG00000269968	NA	3810.17	1.31545	0.86332	1.52371	0.127582	0.29141	NA
ENSG00000197959	DNM3	6.20706	1.31507	1.09917	1.19641	0.231535	0.430332	dynamin 3
ENSG00000229808	NA	6.35788	1.31488	0.891465	1.47497	0.140222	0.312276	NA
ENSG00000281856	NA	5.79315	1.31436	1.13852	1.15444	0.248318	0.449722	NA
ENSG00000133030	MPRIP	1954.54	1.31339	0.198119	6.62931	3.37261e-11	1.41988e-09	myosin phosphatase Rho interacting protein
ENSG00000219529	NA	19.5956	1.31061	0.590973	2.21771	0.0265743	0.0948158	NA
ENSG00000263934	SNORD3A	17.4957	1.31051	0.594891	2.20293	0.0275994	0.0975506	small nucleolar RNA, C/D box 3A
ENSG00000198873	GRK5	13.3258	1.31012	0.635453	2.06172	0.0392347	0.126507	G protein-coupled receptor kinase 5
ENSG00000168899	VAMP5	75.337	1.30997	0.378269	3.46306	0.000534071	0.00422005	vesicle associated membrane protein 5
ENSG00000167766	ZNF83	152.45	1.30969	0.263623	4.96805	6.76292e-07	1.27804e-05	zinc finger protein 83
ENSG00000121578	B4GALT4	431.059	1.3094	0.209921	6.23757	4.44434e-10	1.55274e-08	beta-1,4-galactosyltransferase 4
ENSG00000234465	PINLYP	9.0438	1.30939	0.850782	1.53904	0.123795	0.285445	phospholipase A2 inhibitor and LY6/PLAUR domain containing
ENSG00000162676	GFI1	6.38882	1.30932	0.906583	1.44424	0.148671	0.324446	growth factor independent 1 transcriptional repressor
ENSG00000255491	LOC105375743	9.09007	1.30853	0.901913	1.45084	0.146824	0.321403	uncharacterized LOC105375743
ENSG00000189051	RNF222	13.1121	1.30778	0.658641	1.98557	0.0470806	0.144183	ring finger protein 222
ENSG00000261716	H2BC20P	183.997	1.30708	0.369046	3.54179	0.00039742	0.0033101	H2B clustered histone 20, pseudogene
ENSG00000136267	DGKB	5.5819	1.30619	1.05063	1.24324	0.213778	0.409676	diacylglycerol kinase beta
ENSG00000140545	MFGE8	687.048	1.30581	0.138794	9.40829	5.04278e-21	6.60998e-19	milk fat globule-EGF factor 8 protein
ENSG00000267244	LOC100288123	5.67629	1.30543	1.14804	1.1371	0.255498	0.457304	uncharacterized LOC100288123
ENSG00000090238	YPEL3	1628.82	1.3054	0.235531	5.54236	2.98415e-08	7.41304e-07	yippee like 3
ENSG00000213949	ITGA1	23.4293	1.30497	0.526389	2.4791	0.0131713	0.0556256	integrin subunit alpha 1
ENSG00000143199	ADCY10	5.92383	1.30485	1.15248	1.13222	0.257543	0.459599	adenylate cyclase 10
ENSG00000145555	MYO10	543.96	1.3048	0.324345	4.02289	5.7489e-05	0.000625743	myosin X
ENSG00000277072	NA	149.445	1.3043	0.256314	5.08868	3.6057e-07	7.18109e-06	NA
ENSG00000273154	NA	90.5548	1.30391	0.32	4.07472	4.607e-05	0.000519503	NA
ENSG00000183308	NA	6.99844	1.30309	0.980692	1.32875	0.183931	0.372619	NA
ENSG00000169583	CLIC3	2538.26	1.30272	0.211235	6.16717	6.95215e-10	2.36638e-08	chloride intracellular channel 3
ENSG00000258676	NA	87.3899	1.30231	0.381462	3.414	0.000640174	0.00490738	NA
ENSG00000115977	AAK1	667.4	1.30182	0.372907	3.49101	0.000481194	0.00387682	AP2 associated kinase 1
ENSG00000237017	NA	13.6022	1.30118	0.677681	1.92005	0.0548521	0.160807	NA
ENSG00000185332	TMEM105	41.7325	1.3008	0.404137	3.21872	0.00128766	0.00872889	TMEM105 long non-coding RNA
ENSG00000153495	TEX29	5.71651	1.29985	1.07357	1.21077	0.225983	0.423979	testis expressed 29
ENSG00000268350	FAM156A	36.2433	1.29854	0.85417	1.52024	0.128451	0.292764	family with sequence similarity 156 member A
ENSG00000255158	NA	6.29954	1.2973	0.894087	1.45097	0.146787	0.321359	NA
ENSG00000196917	HCAR1	99.4839	1.29615	0.269413	4.81103	1.50156e-06	2.58637e-05	hydroxycarboxylic acid receptor 1
ENSG00000182685	BRICD5	184.815	1.296	0.263699	4.91471	8.89119e-07	1.62539e-05	BRICHOS domain containing 5
ENSG00000114378	HYAL1	38.4449	1.29571	0.398131	3.25448	0.00113598	0.00790551	hyaluronidase 1
ENSG00000150722	PPP1R1C	17.0158	1.29569	0.612884	2.11409	0.0345077	0.114707	protein phosphatase 1 regulatory inhibitor subunit 1C
ENSG00000287851	NA	5.68934	1.29443	0.986547	1.31208	0.189493	0.380215	NA
ENSG00000102970	CCL17	13.6566	1.29369	0.684531	1.8899	0.0587715	0.168862	C-C motif chemokine ligand 17
ENSG00000254615	NA	125.23	1.29293	0.280638	4.60712	4.08286e-06	6.2622e-05	NA
ENSG00000165046	LETM2	12.6044	1.28944	0.802942	1.60589	0.108298	0.260451	leucine zipper and EF-hand containing transmembrane protein 2
ENSG00000261253	LOC100287036	5.35696	1.28875	0.966478	1.33345	0.182385	0.370802	uncharacterized LOC100287036
ENSG00000125845	BMP2	55.9607	1.28676	0.388116	3.3154	0.000915133	0.00661717	bone morphogenetic protein 2
ENSG00000269961	NA	6.88548	1.28618	0.882503	1.45743	0.144999	0.319087	NA
ENSG00000204520	MICA	692.075	1.28566	0.143046	8.98775	2.52346e-19	2.80956e-17	MHC class I polypeptide-related sequence A
ENSG00000126709	IFI6	86.8494	1.28447	0.370093	3.47068	0.000519142	0.00412679	interferon alpha inducible protein 6
ENSG00000204950	LRRC10B	6.17682	1.28357	0.870758	1.47408	0.14046	0.312536	leucine rich repeat containing 10B
ENSG00000163393	SLC22A15	37.4817	1.28275	0.53124	2.41464	0.0157507	0.0635321	solute carrier family 22 member 15
ENSG00000284052	NA	7.33961	1.2827	0.820175	1.56393	0.117833	0.275874	NA
ENSG00000175416	CLTB	2775.19	1.28207	0.212145	6.04336	1.50936e-09	4.97254e-08	clathrin light chain B
ENSG00000128917	DLL4	9.18967	1.2813	0.791578	1.61866	0.105519	0.255531	delta like canonical Notch ligand 4
ENSG00000116017	ARID3A	210.966	1.28092	0.200985	6.37324	1.85076e-10	6.84688e-09	AT-rich interaction domain 3A
ENSG00000148180	GSN	2534.86	1.2805	0.115567	11.0802	1.56567e-28	3.61709e-26	gelsolin
ENSG00000167123	CERCAM	1213.53	1.27984	0.136143	9.4007	5.42035e-21	7.05486e-19	cerebral endothelial cell adhesion molecule
ENSG00000196352	CD55	1547.72	1.27932	0.136911	9.34423	9.25609e-21	1.16375e-18	CD55 molecule (Cromer blood group)
ENSG00000269858	EGLN2	1503.58	1.2785	0.171986	7.43375	1.0556e-13	6.15444e-12	egl-9 family hypoxia inducible factor 2
ENSG00000213145	CRIP1	97.0189	1.27776	0.345112	3.70245	0.00021353	0.00195466	cysteine rich protein 1
ENSG00000197576	HOXA4	13.392	1.27748	0.748476	1.70678	0.0878629	0.224634	homeobox A4
ENSG00000270504	NA	184.219	1.27574	0.207876	6.13701	8.40881e-10	2.84116e-08	NA
ENSG00000136695	IL36RN	11.8938	1.27562	0.669743	1.90464	0.0568265	0.164955	interleukin 36 receptor antagonist
ENSG00000185338	SOCS1	45.5383	1.2746	0.382259	3.33438	0.000854898	0.00624457	suppressor of cytokine signaling 1
ENSG00000125864	BFSP1	75.2179	1.27442	0.281772	4.52288	6.10051e-06	8.91301e-05	beaded filament structural protein 1
ENSG00000204420	MPIG6B	12.1252	1.2736	0.659225	1.93196	0.0533646	0.157792	megakaryocyte and platelet inhibitory receptor G6b
ENSG00000023445	BIRC3	455.285	1.27321	0.220169	5.78286	7.34432e-09	2.07868e-07	baculoviral IAP repeat containing 3
ENSG00000148357	HMCN2	17.2573	1.27312	0.967051	1.3165	0.188006	0.378304	hemicentin 2
ENSG00000138207	RBP4	19.6926	1.27263	0.55004	2.31371	0.0206836	0.078383	retinol binding protein 4
ENSG00000179148	ALOXE3	60.6794	1.2725	0.369671	3.44225	0.00057689	0.00448364	arachidonate lipoxygenase 3
ENSG00000277299	NA	6.44395	1.27126	1.02047	1.24575	0.212855	0.40881	NA
ENSG00000231185	SPRY4-AS1	6.15782	1.27071	0.901492	1.40957	0.158668	0.338158	SPRY4 antisense RNA 1
ENSG00000158125	XDH	59.2392	1.27014	0.356837	3.55945	0.000371637	0.00313206	xanthine dehydrogenase
ENSG00000122477	LRRC39	9.46462	1.26988	0.737564	1.72172	0.0851198	0.219878	leucine rich repeat containing 39
ENSG00000198758	EPS8L3	102.593	1.2695	0.265737	4.77727	1.77694e-06	3.01021e-05	EPS8 like 3
ENSG00000187867	PALM3	418.138	1.26947	0.219589	5.78113	7.42006e-09	2.0969e-07	paralemmin 3
ENSG00000258559	NA	12.4235	1.26749	0.713808	1.77568	0.0757862	0.201996	NA
ENSG00000115525	ST3GAL5	53.7639	1.26566	0.322866	3.9201	8.8514e-05	0.000909853	ST3 beta-galactoside alpha-2,3-sialyltransferase 5
ENSG00000102886	GDPD3	723.302	1.26504	0.170857	7.40411	1.32037e-13	7.57857e-12	glycerophosphodiester phosphodiesterase domain containing 3
ENSG00000227533	SLC2A1-AS1	17.7892	1.26421	0.538317	2.34846	0.0188514	0.0729198	SLC2A1 antisense RNA 1
ENSG00000255031	NA	140.679	1.26371	0.293767	4.30175	1.69452e-05	0.000219008	NA
ENSG00000273335	NA	6.83902	1.26341	0.924416	1.36671	0.171716	0.356604	NA
ENSG00000104419	NDRG1	2001.44	1.26279	0.119493	10.5679	4.19748e-26	8.25296e-24	N-myc downstream regulated 1
ENSG00000135723	FHOD1	673.095	1.26212	0.153959	8.19776	2.44917e-16	1.99408e-14	formin homology 2 domain containing 1
ENSG00000158869	FCER1G	12.9456	1.2621	0.71079	1.77562	0.075795	0.201996	Fc fragment of IgE receptor Ig
ENSG00000286835	NA	12.7809	1.26194	0.622047	2.02869	0.0424895	0.133826	NA
ENSG00000258469	NA	14.0374	1.26181	0.64098	1.96857	0.0490026	0.148348	NA
ENSG00000272799	NA	24.2954	1.26149	0.517284	2.43867	0.0147414	0.0604506	NA
ENSG00000169057	MECP2	716.257	1.26002	0.181502	6.94218	3.86083e-12	1.87779e-10	methyl-CpG binding protein 2
ENSG00000182836	PLCXD3	306.637	1.25993	0.2135	5.90133	3.60586e-09	1.09973e-07	phosphatidylinositol specific phospholipase C X domain containing 3
ENSG00000280206	NA	135.784	1.2591	0.254133	4.9545	7.25158e-07	1.35651e-05	NA
ENSG00000166145	SPINT1	5471.98	1.25884	0.130959	9.61243	7.08533e-22	9.92053e-20	serine peptidase inhibitor, Kunitz type 1
ENSG00000270871	NA	11.8185	1.25819	0.864613	1.4552	0.145613	0.319813	NA
ENSG00000273796	NA	14.6661	1.25817	0.628722	2.00115	0.0453762	0.140218	NA
ENSG00000002726	AOC1	14.3961	1.25813	0.62353	2.01776	0.0436161	0.136237	amine oxidase copper containing 1
ENSG00000186191	BPIFB4	26.7528	1.25725	0.488716	2.57256	0.0100949	0.0454946	BPI fold containing family B member 4
ENSG00000091073	DTX2	899.056	1.25545	0.189139	6.63768	3.1865e-11	1.35076e-09	deltex E3 ubiquitin ligase 2
ENSG00000271383	NBPF19	607.731	1.25365	0.389112	3.22183	0.00127375	0.00867089	NBPF member 19
ENSG00000157483	MYO1E	805.275	1.25303	0.290823	4.30857	1.64313e-05	0.000213561	myosin IE
ENSG00000138834	MAPK8IP3	508.276	1.253	0.225125	5.56579	2.60963e-08	6.58896e-07	mitogen-activated protein kinase 8 interacting protein 3
ENSG00000230583	GTF2IRD1P1	65.3045	1.25257	0.603411	2.07581	0.0379114	0.123294	GTF2I repeat domain containing 1 pseudogene 1
ENSG00000186815	TPCN1	1135.39	1.2506	0.154955	8.07075	6.98681e-16	5.35851e-14	two pore segment channel 1
ENSG00000167754	KLK5	41.8121	1.25057	0.360023	3.47358	0.000513569	0.00408776	kallikrein related peptidase 5
ENSG00000050405	LIMA1	2234.85	1.25012	0.155794	8.02419	1.02202e-15	7.61649e-14	LIM domain and actin binding 1
ENSG00000178980	SELENOW	1567.34	1.24995	0.207896	6.0124	1.82793e-09	5.88569e-08	selenoprotein W
ENSG00000179913	B3GNT3	1164.83	1.24994	0.175115	7.13781	9.48297e-13	4.95097e-11	UDP-GlcNAc:betaGal beta-1,3-N-acetylglucosaminyltransferase 3
ENSG00000230551	NA	401.996	1.24785	0.218703	5.70567	1.15884e-08	3.1543e-07	NA
ENSG00000239883	NA	5.86436	1.2471	1.02691	1.21441	0.22459	0.422782	NA
ENSG00000143217	NECTIN4	579.709	1.24627	0.182578	6.82594	8.73513e-12	4.0138e-10	nectin cell adhesion molecule 4
ENSG00000126803	HSPA2	334.78	1.24623	0.228317	5.45833	4.80643e-08	1.14919e-06	heat shock protein family A (Hsp70) member 2
ENSG00000187800	PEAR1	44.8027	1.24586	0.381707	3.26392	0.0010988	0.00768082	platelet endothelial aggregation receptor 1
ENSG00000052802	MSMO1	4347.92	1.24563	0.170368	7.31139	2.64392e-13	1.4372e-11	methylsterol monooxygenase 1
ENSG00000102854	MSLN	1271.67	1.24528	0.164632	7.56398	3.90911e-14	2.42443e-12	mesothelin
ENSG00000169403	PTAFR	305.9	1.24235	0.247042	5.02892	4.93256e-07	9.53595e-06	platelet activating factor receptor
ENSG00000139289	PHLDA1	553.885	1.24156	0.162664	7.63268	2.29928e-14	1.49106e-12	pleckstrin homology like domain family A member 1
ENSG00000287299	LOC101927741	13.5988	1.24142	0.678807	1.82883	0.0674255	0.186105	uncharacterized LOC101927741
ENSG00000135926	TMBIM1	4735.14	1.24023	0.189085	6.55913	5.41243e-11	2.20822e-09	transmembrane BAX inhibitor motif containing 1
ENSG00000142669	SH3BGRL3	2879.46	1.24018	0.216586	5.72604	1.028e-08	2.82352e-07	SH3 domain binding glutamate rich protein like 3
ENSG00000262152	NA	275.162	1.23943	0.216339	5.7291	1.00964e-08	2.78509e-07	NA
ENSG00000103089	FA2H	812.657	1.23773	0.163315	7.57877	3.48858e-14	2.17824e-12	fatty acid 2-hydroxylase
ENSG00000081277	PKP1	42.1451	1.2374	0.420074	2.94568	0.00322244	0.0185314	plakophilin 1
ENSG00000144655	CSRNP1	187.389	1.23732	0.209844	5.89641	3.71501e-09	1.12559e-07	cysteine and serine rich nuclear protein 1
ENSG00000231131	LNCAROD	23.1496	1.23721	0.534549	2.31449	0.020641	0.0782378	lncRNA activating regulator of DKK1
ENSG00000125148	MT2A	2600.27	1.23696	0.243878	5.07205	3.93559e-07	7.77111e-06	metallothionein 2A
ENSG00000138166	DUSP5	1455.64	1.23649	0.146796	8.42313	3.66557e-17	3.21076e-15	dual specificity phosphatase 5
ENSG00000110876	SELPLG	6.52983	1.23566	0.906112	1.36369	0.172664	0.357835	selectin P ligand
ENSG00000198853	RUSC2	217.231	1.23542	0.251153	4.91898	8.69969e-07	1.59512e-05	RUN and SH3 domain containing 2
ENSG00000183018	SPNS2	2489.39	1.23521	0.121444	10.171	2.6707e-24	4.36813e-22	sphingolipid transporter 2
ENSG00000109625	CPZ	744.049	1.2348	0.13584	9.09011	9.8941e-20	1.14289e-17	carboxypeptidase Z
ENSG00000064886	CHI3L2	8.63491	1.2345	0.833654	1.48083	0.138651	0.309787	chitinase 3 like 2
ENSG00000118898	PPL	2229.86	1.2344	0.125107	9.86677	5.80028e-23	8.64522e-21	periplakin
ENSG00000070182	SPTB	128.964	1.23409	0.25963	4.75327	2.00152e-06	3.33262e-05	spectrin beta, erythrocytic
ENSG00000234311	NA	14.3354	1.23394	0.59	2.09142	0.0364907	0.119854	NA
ENSG00000180251	SLC9A4	27.9751	1.23354	0.427786	2.88356	0.00393212	0.0218369	solute carrier family 9 member A4
ENSG00000272084	NA	8.67098	1.23298	0.892323	1.38176	0.167045	0.350233	NA
ENSG00000165917	RAPSN	30.9459	1.23232	0.495945	2.48479	0.012963	0.0549246	receptor associated protein of the synapse
ENSG00000116260	QSOX1	1382.6	1.23229	0.171253	7.19572	6.21323e-13	3.29034e-11	quiescin sulfhydryl oxidase 1
ENSG00000134363	FST	11.6959	1.23196	0.65919	1.8689	0.061637	0.17493	follistatin
ENSG00000237133	NA	9.54243	1.23136	0.781365	1.57591	0.115047	0.271001	NA
ENSG00000225573	NA	6.596	1.2299	1.03876	1.18401	0.23641	0.436221	NA
ENSG00000114812	VIPR1	266.095	1.22926	0.184341	6.66841	2.58593e-11	1.10889e-09	vasoactive intestinal peptide receptor 1
ENSG00000274944	NA	29.3333	1.22891	0.709221	1.73275	0.0831392	0.215872	NA
ENSG00000111644	ACRBP	23.7475	1.22886	0.767322	1.6015	0.109267	0.261929	acrosin binding protein
ENSG00000005108	THSD7A	96.949	1.22795	0.252309	4.86685	1.13388e-06	2.02478e-05	thrombospondin type 1 domain containing 7A
ENSG00000188766	SPRED3	80.6384	1.22698	0.483285	2.53883	0.0111225	0.049026	sprouty related EVH1 domain containing 3
ENSG00000185950	IRS2	348.057	1.22685	0.207085	5.9244	3.13444e-09	9.71993e-08	insulin receptor substrate 2
ENSG00000254285	NA	9.18297	1.22638	0.723776	1.69442	0.0901856	0.228581	NA
ENSG00000241860	NA	19.9298	1.22625	0.646477	1.89682	0.0578523	0.166936	NA
ENSG00000257524	ST6GALNAC6	12.6145	1.22623	0.789175	1.55381	0.12023	0.279685	ST6 N-acetylgalactosaminide alpha-2,6-sialyltransferase 6
ENSG00000100739	BDKRB1	12.8636	1.22606	0.699663	1.75236	0.0797122	0.209893	bradykinin receptor B1
ENSG00000167797	CDK2AP2	2013.12	1.2256	0.24676	4.9668	6.80684e-07	1.28503e-05	cyclin dependent kinase 2 associated protein 2
ENSG00000197070	ARRDC1	3292.53	1.22546	0.119672	10.2402	1.30994e-24	2.22112e-22	arrestin domain containing 1
ENSG00000205669	ACOT6	5.96702	1.22532	1.0199	1.20141	0.229594	0.428145	acyl-CoA thioesterase 6
ENSG00000236384	LINC00479	5.8119	1.22505	0.934259	1.31126	0.189771	0.380407	long intergenic non-protein coding RNA 479
ENSG00000237264	NA	11.6786	1.22461	0.956566	1.28021	0.20047	0.393865	NA
ENSG00000274177	NA	39.1538	1.22455	0.473825	2.5844	0.00975485	0.0442898	NA
ENSG00000143153	ATP1B1	2406.35	1.22415	0.231964	5.27731	1.31092e-07	2.88433e-06	ATPase Na+/K+ transporting subunit beta 1
ENSG00000249456	NA	5.44922	1.22374	1.44646	0.846027	0.397538	0.605762	NA
ENSG00000028137	TNFRSF1B	14.172	1.22365	0.621788	1.96796	0.0490731	0.148537	TNF receptor superfamily member 1B
ENSG00000240668	NA	5.44551	1.22309	0.943763	1.29597	0.194986	0.386998	NA
ENSG00000104783	KCNN4	1347.48	1.22256	0.155024	7.88626	3.1138e-15	2.22198e-13	potassium calcium-activated channel subfamily N member 4
ENSG00000196353	CPNE4	182.811	1.22201	0.257289	4.74955	2.03868e-06	3.38231e-05	copine 4
ENSG00000206172	HBA1	8.15901	1.22165	0.914335	1.33611	0.181514	0.369424	hemoglobin subunit alpha 1
ENSG00000172247	C1QTNF4	8.43093	1.22153	0.87759	1.39191	0.163948	0.345734	C1q and TNF related 4
ENSG00000279228	NA	30.4032	1.221	0.491069	2.48641	0.0129038	0.0547621	NA
ENSG00000287005	NA	6.04944	1.21966	0.926256	1.31677	0.187917	0.37829	NA
ENSG00000117394	SLC2A1	1843.2	1.21892	0.139494	8.73816	2.3694e-18	2.41941e-16	solute carrier family 2 member 1
ENSG00000231187	NA	27.0696	1.21788	0.480587	2.53415	0.0112722	0.0495088	NA
ENSG00000054967	RELT	42.195	1.21636	0.387861	3.13607	0.0017123	0.0110925	RELT TNF receptor
ENSG00000240875	LINC00886	74.6172	1.21581	0.344711	3.52704	0.000420234	0.00345958	long intergenic non-protein coding RNA 886
ENSG00000237624	OXCT2P1	6.2675	1.21522	1.19622	1.01588	0.309684	0.517784	3-oxoacid CoA-transferase 2 pseudogene 1
ENSG00000272205	NA	36.8897	1.21503	0.458908	2.64766	0.00810517	0.0384102	NA
ENSG00000163297	ANTXR2	60.1361	1.21487	0.348244	3.48857	0.000485617	0.00390735	ANTXR cell adhesion molecule 2
ENSG00000176472	ZNF575	40.1154	1.21471	0.361537	3.35984	0.000779863	0.00576768	zinc finger protein 575
ENSG00000257732	NA	838.652	1.21374	0.154062	7.87829	3.31891e-15	2.3502e-13	NA
ENSG00000175793	SFN	7726.06	1.21127	0.158615	7.63653	2.23158e-14	1.45226e-12	stratifin
ENSG00000146072	TNFRSF21	3328.57	1.21058	0.17936	6.74943	1.48425e-11	6.61008e-10	TNF receptor superfamily member 21
ENSG00000198870	STKLD1	63.2971	1.20919	0.383345	3.15431	0.00160878	0.0105363	serine/threonine kinase like domain containing 1
ENSG00000215097	NA	5.9081	1.20897	0.880519	1.37302	0.169746	0.353731	NA
ENSG00000224261	NA	6.50069	1.20862	0.92576	1.30555	0.191707	0.383083	NA
ENSG00000042493	CAPG	6409.12	1.20771	0.229913	5.2529	1.49721e-07	3.27086e-06	capping actin protein, gelsolin like
ENSG00000071282	LMCD1	148.18	1.20521	0.261281	4.61271	3.97453e-06	6.12143e-05	LIM and cysteine rich domains 1
ENSG00000158715	SLC45A3	283.846	1.20447	0.180583	6.66994	2.55908e-11	1.09993e-09	solute carrier family 45 member 3
ENSG00000112782	CLIC5	159.909	1.20373	0.222255	5.41601	6.0944e-08	1.4294e-06	chloride intracellular channel 5
ENSG00000145050	MANF	1218.25	1.20327	0.159001	7.56768	3.7994e-14	2.36433e-12	mesencephalic astrocyte derived neurotrophic factor
ENSG00000099139	PCSK5	25.8478	1.20324	0.439171	2.7398	0.00614771	0.0309344	proprotein convertase subtilisin/kexin type 5
ENSG00000284431	NA	19.4183	1.20277	1.05576	1.13925	0.2546	0.456625	NA
ENSG00000006432	MAP3K9	300.968	1.202	0.19018	6.32033	2.60998e-10	9.34838e-09	mitogen-activated protein kinase kinase kinase 9
ENSG00000278928	NA	13.2904	1.19993	0.66101	1.81529	0.0694789	0.190182	NA
ENSG00000203812	H2AC18	725.09	1.19968	0.357412	3.35658	0.000789141	0.00582697	H2A clustered histone 18
ENSG00000265303	NA	20.5418	1.19922	2.34919	0.510483	0.609713	0.776679	NA
ENSG00000288569	NA	6.59344	1.19908	0.932964	1.28523	0.198711	0.391365	NA
ENSG00000197046	SIGLEC15	10.6304	1.1988	0.831519	1.4417	0.149387	0.325586	sialic acid binding Ig like lectin 15
ENSG00000255983	NA	10.9411	1.19838	0.748657	1.6007	0.109443	0.262147	NA
ENSG00000272434	NA	27.6876	1.19829	0.462727	2.58962	0.00960814	0.0437815	NA
ENSG00000063438	NA	81.3927	1.19771	0.328951	3.64099	0.000271595	0.00238349	NA
ENSG00000215790	SLC35E2A	16.6615	1.19768	0.5653	2.11867	0.0341187	0.11366	solute carrier family 35 member E2A
ENSG00000185262	UBALD2	2316.63	1.19552	0.185816	6.43387	1.24395e-10	4.77977e-09	UBA like domain containing 2
ENSG00000052723	SIKE1	514.167	1.19474	0.247892	4.81959	1.43856e-06	2.49413e-05	suppressor of IKBKE 1
ENSG00000183569	SERHL2	46.4742	1.19426	0.470887	2.53619	0.0112066	0.0492995	serine hydrolase like 2
ENSG00000102243	VGLL1	4815.64	1.19413	0.221387	5.39387	6.89572e-08	1.59508e-06	vestigial like family member 1
ENSG00000236423	LINC01134	31.926	1.19411	0.42142	2.83355	0.00460343	0.0247687	long intergenic non-protein coding RNA 1134
ENSG00000272563	NA	7.27069	1.19408	0.881216	1.35504	0.175405	0.361166	NA
ENSG00000279504	NA	11.4026	1.19383	1.18723	1.00556	0.314629	0.523635	NA
ENSG00000134184	GSTM1	89.507	1.19358	0.30064	3.97012	7.18371e-05	0.000760856	glutathione S-transferase mu 1
ENSG00000273760	NA	21.1776	1.19296	0.585984	2.03583	0.0417672	0.132272	NA
ENSG00000235618	FAM21EP	8.97	1.19293	0.776707	1.53588	0.124568	0.286887	family with sequence similarity 21, member A pseudogene
ENSG00000123095	BHLHE41	162.15	1.19287	0.29874	3.99302	6.5237e-05	0.000700586	basic helix-loop-helix family member e41
ENSG00000127364	TAS2R4	6.67607	1.19285	0.934236	1.27682	0.201667	0.395447	taste 2 receptor member 4
ENSG00000287387	NA	51.9664	1.19182	0.413245	2.88405	0.00392592	0.0218157	NA
ENSG00000168487	BMP1	359.807	1.19181	0.175037	6.80891	9.83433e-12	4.48785e-10	bone morphogenetic protein 1
ENSG00000144810	COL8A1	7.41791	1.1918	1.16515	1.02287	0.306369	0.513831	collagen type VIII alpha 1 chain
ENSG00000280160	NA	18.1645	1.19139	0.609106	1.95596	0.0504703	0.151373	NA
ENSG00000168453	HR	200.293	1.19092	0.211137	5.64051	1.69548e-08	4.47017e-07	HR lysine demethylase and nuclear receptor corepressor
ENSG00000214145	LINC00887	74.9712	1.19021	0.313254	3.79951	0.000144984	0.00138911	long intergenic non-protein coding RNA 887
ENSG00000246308	LOC101928053	16.0456	1.18933	0.587728	2.02361	0.0430107	0.134896	uncharacterized LOC101928053
ENSG00000261286	ATP2C2-AS1	21.5032	1.18833	0.751445	1.58139	0.113789	0.269139	ATP2C2 antisense RNA 1
ENSG00000128310	GALR3	7.63426	1.18729	0.858675	1.3827	0.166756	0.349814	galanin receptor 3
ENSG00000284512	NA	7.66641	1.18681	0.809083	1.46686	0.142414	0.315071	NA
ENSG00000103740	ACSBG1	42.7269	1.18674	0.378793	3.13294	0.00173066	0.0111906	acyl-CoA synthetase bubblegum family member 1
ENSG00000203896	LIME1	166.984	1.18651	0.250451	4.7375	2.16376e-06	3.5625e-05	Lck interacting transmembrane adaptor 1
ENSG00000227507	LTB	75.5538	1.18638	0.321828	3.68638	0.000227467	0.00206485	lymphotoxin beta
ENSG00000269867	NA	72.197	1.18586	0.299073	3.96511	7.33635e-05	0.00077436	NA
ENSG00000107099	DOCK8	68.8352	1.1852	0.445226	2.66202	0.00776724	0.0372481	dedicator of cytokinesis 8
ENSG00000170516	COX7B2	81.8771	1.18458	0.276335	4.28676	1.813e-05	0.00023221	cytochrome c oxidase subunit 7B2
ENSG00000246777	LOC106699570	5.5126	1.18454	0.944614	1.254	0.209842	0.40517	uncharacterized LOC106699570
ENSG00000085117	CD82	929.958	1.18447	0.174881	6.77299	1.26149e-11	5.68656e-10	CD82 molecule
ENSG00000203811	H3C14	26.146	1.18433	0.440904	2.68614	0.00722827	0.0352147	H3 clustered histone 14
ENSG00000233967	NA	20.6578	1.18352	0.501954	2.35783	0.0183823	0.0715142	NA
ENSG00000203814	H2BC18	36.9782	1.18169	0.478183	2.47122	0.0134655	0.0566125	H2B clustered histone 18
ENSG00000286193	LOC105374727	13.3898	1.18082	0.641036	1.84205	0.0654674	0.182334	uncharacterized LOC105374727
ENSG00000175595	ERCC4	119.91	1.17997	0.424291	2.78104	0.00541845	0.0280829	ERCC excision repair 4, endonuclease catalytic subunit
ENSG00000210191	NA	62.105	1.17901	0.417777	2.82211	0.00477086	0.0254768	NA
ENSG00000226029	LINC01772	13.4869	1.17881	0.618017	1.9074	0.0564684	0.164212	long intergenic non-protein coding RNA 1772
ENSG00000270804	NA	170.683	1.1785	0.361981	3.2557	0.00113113	0.00787998	NA
ENSG00000276850	NA	263.486	1.17741	0.220737	5.334	9.60709e-08	2.14961e-06	NA
ENSG00000101199	ARFGAP1	1059.74	1.17696	0.256296	4.5922	4.38606e-06	6.64997e-05	ADP ribosylation factor GTPase activating protein 1
ENSG00000051523	CYBA	1830.17	1.1768	0.240612	4.89088	1.00388e-06	1.81544e-05	cytochrome b-245 alpha chain
ENSG00000156463	SH3RF2	238.755	1.17542	0.250393	4.69431	2.67505e-06	4.30664e-05	SH3 domain containing ring finger 2
ENSG00000237940	LINC01238	5.50848	1.1747	1.03444	1.13559	0.25613	0.458123	long intergenic non-protein coding RNA 1238
ENSG00000158373	H2BC5	266.687	1.17462	0.234437	5.0104	5.4317e-07	1.04138e-05	H2B clustered histone 5
ENSG00000230882	NA	138.208	1.17431	0.239527	4.90263	9.45608e-07	1.72184e-05	NA
ENSG00000147689	FAM83A	2415.17	1.17345	0.183692	6.38812	1.67937e-10	6.27033e-09	family with sequence similarity 83 member A
ENSG00000229178	NA	19.8975	1.17248	0.525588	2.23079	0.0256952	0.0925367	NA
ENSG00000171570	NA	8.79088	1.17168	0.722402	1.62192	0.10482	0.254203	NA
ENSG00000131037	EPS8L1	660.456	1.17086	0.185055	6.32712	2.49787e-10	9.01672e-09	EPS8 like 1
ENSG00000159217	IGF2BP1	9.65591	1.16977	1.314	0.890235	0.37334	0.581793	insulin like growth factor 2 mRNA binding protein 1
ENSG00000285886	NA	5.83442	1.16917	0.895817	1.30514	0.191845	0.383256	NA
ENSG00000182489	XKRX	11.8495	1.16783	0.779312	1.49854	0.133993	0.302507	XK related X-linked
ENSG00000229951	FLJ31356	29.5213	1.16773	0.419577	2.78312	0.00538397	0.0279627	uncharacterized protein FLJ31356
ENSG00000181577	C6orf223	526.172	1.16582	0.160242	7.27539	3.45416e-13	1.86666e-11	chromosome 6 open reading frame 223
ENSG00000107984	DKK1	174.727	1.16536	0.285215	4.08589	4.39078e-05	0.000497856	dickkopf WNT signaling pathway inhibitor 1
ENSG00000267342	NA	12.1137	1.16429	0.705094	1.65125	0.0986876	0.244235	NA
ENSG00000175662	TOM1L2	733.011	1.16428	0.156996	7.41595	1.2076e-13	6.9529e-12	target of myb1 like 2 membrane trafficking protein
ENSG00000260907	NA	33.545	1.16411	0.400468	2.90688	0.00365058	0.0205513	NA
ENSG00000128342	LIF	46.2358	1.16373	0.385961	3.01515	0.00256854	0.015448	LIF interleukin 6 family cytokine
ENSG00000260428	SCX	198.648	1.16344	0.321302	3.62103	0.000293427	0.00254368	scleraxis bHLH transcription factor
ENSG00000262831	NA	190.535	1.1629	0.481574	2.41479	0.0157443	0.0635202	NA
ENSG00000125844	RRBP1	2045.52	1.16266	0.157584	7.37803	1.60647e-13	9.05207e-12	ribosome binding protein 1
ENSG00000269855	RNF225	5.22019	1.16159	1.14685	1.01286	0.311128	0.519634	ring finger protein 225
ENSG00000129353	SLC44A2	6331.82	1.16151	0.115481	10.058	8.46676e-24	1.34899e-21	solute carrier family 44 member 2
ENSG00000174353	TRIM74	186.307	1.16112	0.192752	6.02387	1.70295e-09	5.53658e-08	tripartite motif containing 74
ENSG00000177000	MTHFR	260.502	1.16022	0.222009	5.22602	1.73201e-07	3.71796e-06	methylenetetrahydrofolate reductase
ENSG00000237512	UNC5B-AS1	5.81138	1.15961	1.01025	1.14784	0.251033	0.452687	UNC5B antisense RNA 1
ENSG00000272896	NA	7.69754	1.15954	0.867792	1.33619	0.181487	0.369409	NA
ENSG00000226332	NA	61.6159	1.1595	0.356669	3.25091	0.00115035	0.00798378	NA
ENSG00000240006	LINC02004	10.3222	1.15902	0.74803	1.54942	0.12128	0.281418	long intergenic non-protein coding RNA 2004
ENSG00000172927	MYEOV	1177.62	1.15753	0.153918	7.52047	5.45791e-14	3.32915e-12	myeloma overexpressed
ENSG00000131094	C1QL1	110.416	1.15602	0.319092	3.62284	0.000291383	0.00252833	complement C1q like 1
ENSG00000269929	NA	123.977	1.15561	0.265095	4.35922	1.30527e-05	0.000175192	NA
ENSG00000227775	NA	5.70591	1.15405	1.26465	0.912544	0.361482	0.571497	NA
ENSG00000227543	NA	21.4681	1.15377	0.51242	2.25161	0.0243472	0.0886633	NA
ENSG00000275131	NA	22.662	1.15373	0.538101	2.14408	0.0320268	0.108649	NA
ENSG00000084710	EFR3B	59.6267	1.1537	0.319016	3.61645	0.000298675	0.00258795	EFR3 homolog B
ENSG00000254593	NA	5.36961	1.15355	0.942038	1.22452	0.220755	0.418204	NA
ENSG00000160209	PDXK	5747.59	1.15262	0.163761	7.03839	1.94468e-12	9.79335e-11	pyridoxal kinase
ENSG00000273221	NA	75.0001	1.15252	0.405069	2.84523	0.0044379	0.0240814	NA
ENSG00000167555	ZNF528	97.5373	1.15218	0.34157	3.37318	0.000743049	0.00554543	zinc finger protein 528
ENSG00000276408	NA	7.53891	1.15157	0.832393	1.38345	0.166527	0.349645	NA
ENSG00000001617	SEMA3F	1761.27	1.15126	0.168439	6.83486	8.20848e-12	3.81179e-10	semaphorin 3F
ENSG00000154227	CERS3	6.12133	1.14957	1.24076	0.926502	0.354185	0.564241	ceramide synthase 3
ENSG00000253563	NKX2-1-AS1	21.363	1.14939	0.592736	1.93913	0.052486	0.155938	NKX2-1 antisense RNA 1
ENSG00000233822	H2BC15	112.246	1.14711	0.281046	4.08158	4.47312e-05	0.00050626	H2B clustered histone 15
ENSG00000131016	AKAP12	16.9907	1.14656	0.565454	2.02769	0.042592	0.134035	A-kinase anchoring protein 12
ENSG00000118298	CA14	73.3611	1.14646	0.395662	2.89757	0.00376063	0.0210618	carbonic anhydrase 14
ENSG00000153930	ANKFN1	8.67214	1.14633	0.780162	1.46935	0.141737	0.314088	ankyrin repeat and fibronectin type III domain containing 1
ENSG00000280511	NA	30.9524	1.14388	0.484888	2.35906	0.0183215	0.0713523	NA
ENSG00000276180	H4C9	92.5258	1.14359	0.254211	4.49859	6.84045e-06	9.83089e-05	H4 clustered histone 9
ENSG00000130997	POLN	25.5612	1.14341	0.554659	2.06147	0.0392584	0.126561	DNA polymerase nu
ENSG00000233483	NA	12.3319	1.14334	0.718717	1.5908	0.111654	0.265825	NA
ENSG00000149260	CAPN5	189.284	1.14329	0.255506	4.4746	7.65528e-06	0.000108918	calpain 5
ENSG00000112511	PHF1	1628.37	1.14324	0.206014	5.5493	2.86811e-08	7.16329e-07	PHD finger protein 1
ENSG00000156113	KCNMA1	11.5777	1.14289	0.72465	1.57716	0.114759	0.270656	potassium calcium-activated channel subfamily M alpha 1
ENSG00000256940	PPP1R14B-AS1	60.3699	1.14264	0.428873	2.66428	0.00771535	0.0370473	PPP1R14B antisense RNA 1
ENSG00000248919	ATP5MF-PTCD1	6.2804	1.14169	1.0384	1.09947	0.271563	0.476254	ATP5MF-PTCD1 readthrough
ENSG00000205592	MUC19	9.06009	1.14099	0.897266	1.27163	0.203505	0.397378	mucin 19, oligomeric
ENSG00000162241	SLC25A45	76.1859	1.13951	0.294384	3.87084	0.000108461	0.00107831	solute carrier family 25 member 45
ENSG00000258647	NA	85.1853	1.13942	0.406272	2.80458	0.00503823	0.02662	NA
ENSG00000267757	EML2-AS1	19.4722	1.13775	0.548194	2.07545	0.0379446	0.12338	EML2 antisense RNA 1
ENSG00000205890	LOC100128770	19.6623	1.1368	0.698069	1.62849	0.103422	0.251914	uncharacterized LOC100128770
ENSG00000186723	OR10H1	22.8393	1.13613	0.480091	2.3665	0.0179572	0.0703744	olfactory receptor family 10 subfamily H member 1
ENSG00000177191	B3GNT8	8.00126	1.136	0.959604	1.18383	0.236482	0.436236	UDP-GlcNAc:betaGal beta-1,3-N-acetylglucosaminyltransferase 8
ENSG00000237836	NA	15.4306	1.13579	0.747424	1.5196	0.128611	0.293022	NA
ENSG00000162069	BICDL2	536.436	1.13483	0.14545	7.80221	6.0832e-15	4.17954e-13	BICD family like cargo adaptor 2
ENSG00000251664	PCDHA12	84.8814	1.13428	0.368193	3.08066	0.00206543	0.0128616	protocadherin alpha 12
ENSG00000179218	CALR	10875.8	1.13414	0.156003	7.27001	3.59454e-13	1.93686e-11	calreticulin
ENSG00000133392	MYH11	14.0323	1.13348	0.824022	1.37554	0.168964	0.352619	myosin heavy chain 11
ENSG00000125798	FOXA2	46.2788	1.13242	0.333423	3.39636	0.000682896	0.00517478	forkhead box A2
ENSG00000175550	DRAP1	3232.04	1.13189	0.208219	5.43607	5.44685e-08	1.28568e-06	DR1 associated protein 1
ENSG00000177666	PNPLA2	7138.13	1.13187	0.231764	4.8837	1.04114e-06	1.87365e-05	patatin like phospholipase domain containing 2
ENSG00000102349	KLF8	195.923	1.13158	0.231715	4.88348	1.04231e-06	1.87393e-05	Kruppel like factor 8
ENSG00000261505	NA	26.8905	1.13048	0.453529	2.49264	0.0126798	0.0541093	NA
ENSG00000175946	KLHL38	23.7444	1.13008	0.602143	1.87677	0.0605497	0.172697	kelch like family member 38
ENSG00000100060	MFNG	39.5377	1.12972	0.466917	2.41953	0.0155405	0.0628764	MFNG O-fucosylpeptide 3-beta-N-acetylglucosaminyltransferase
ENSG00000134339	SAA2	43.582	1.12904	0.434213	2.6002	0.00931683	0.0427386	serum amyloid A2
ENSG00000103187	COTL1	6668.76	1.12902	0.128674	8.77427	1.72023e-18	1.80644e-16	coactosin like F-actin binding protein 1
ENSG00000130402	ACTN4	34525.7	1.12887	0.104565	10.7959	3.59737e-27	7.38739e-25	actinin alpha 4
ENSG00000088386	SLC15A1	7.31675	1.1282	0.795923	1.41747	0.156345	0.334906	solute carrier family 15 member 1
ENSG00000227039	ITGB2-AS1	14.0824	1.12637	0.594592	1.89436	0.0581775	0.167691	ITGB2 antisense RNA 1
ENSG00000279806	NA	5.7824	1.1262	0.97291	1.15756	0.247044	0.448425	NA
ENSG00000270100	NA	23.8199	1.12608	0.522575	2.15487	0.0311723	0.10651	NA
ENSG00000181652	ATG9B	124.924	1.12602	0.271272	4.1509	3.31167e-05	0.000388505	autophagy related 9B
ENSG00000111348	ARHGDIB	5036.07	1.12518	0.157839	7.12869	1.01326e-12	5.27525e-11	Rho GDP dissociation inhibitor beta
ENSG00000115221	ITGB6	242.207	1.12333	0.288835	3.88917	0.000100588	0.00101202	integrin subunit beta 6
ENSG00000143382	ADAMTSL4	82.3322	1.12308	0.268043	4.18992	2.79054e-05	0.00033643	ADAMTS like 4
ENSG00000087085	ACHE	13.5432	1.12274	0.687768	1.63245	0.102585	0.250411	acetylcholinesterase (Cartwright blood group)
ENSG00000258659	TRIM34	174.223	1.12259	0.222067	5.05519	4.29961e-07	8.43581e-06	tripartite motif containing 34
ENSG00000204482	LST1	17.318	1.12209	0.61573	1.82237	0.0683991	0.187894	leukocyte specific transcript 1
ENSG00000177943	MAMDC4	45.0038	1.12117	0.339536	3.30206	0.00095978	0.00688612	MAM domain containing 4
ENSG00000244257	NA	36.1741	1.12089	0.769582	1.45649	0.145258	0.319332	NA
ENSG00000101680	LAMA1	5.78874	1.12035	1.13262	0.989172	0.322579	0.531903	laminin subunit alpha 1
ENSG00000112559	MDFI	285.692	1.11934	0.2191	5.10882	3.24176e-07	6.51241e-06	MyoD family inhibitor
ENSG00000232874	NA	6.97575	1.11878	0.864075	1.29477	0.1954	0.387363	NA
ENSG00000286705	NA	8.40563	1.11723	0.803431	1.39057	0.164356	0.346315	NA
ENSG00000223749	NA	31.9363	1.11718	0.441468	2.53061	0.0113866	0.049928	NA
ENSG00000145198	VWA5B2	76.0061	1.1169	0.329745	3.38715	0.000706222	0.00531666	von Willebrand factor A domain containing 5B2
ENSG00000249898	NA	12.4022	1.11569	0.721418	1.54652	0.121979	0.282473	NA
ENSG00000104368	PLAT	82.277	1.11553	0.286892	3.88834	0.000100931	0.00101381	plasminogen activator, tissue type
ENSG00000251143	LOC100128494	11.5049	1.11462	0.706402	1.57788	0.114593	0.270418	uncharacterized LOC100128494
ENSG00000160781	PAQR6	97.663	1.11459	0.278276	4.00535	6.19268e-05	0.000668535	progestin and adipoQ receptor family member 6
ENSG00000160678	S100A1	16.2322	1.11405	0.648351	1.71828	0.0857449	0.221011	S100 calcium binding protein A1
ENSG00000225969	NA	45.4265	1.11404	0.400445	2.78202	0.00540225	0.0280225	NA
ENSG00000166143	PPP1R14D	8.39329	1.11292	0.935515	1.18964	0.234189	0.433565	protein phosphatase 1 regulatory inhibitor subunit 14D
ENSG00000107821	KAZALD1	330.164	1.11188	0.187108	5.94245	2.80791e-09	8.75141e-08	Kazal type serine peptidase inhibitor domain 1
ENSG00000234268	NA	5.72056	1.11115	1.09093	1.01853	0.308426	0.516522	NA
ENSG00000117242	PINK1-AS	71.4005	1.11049	0.362873	3.06027	0.00221138	0.0135964	PINK1 antisense RNA
ENSG00000224945	NA	40.4896	1.11044	0.378663	2.93252	0.00336219	0.0191951	NA
ENSG00000213398	LCAT	73.8597	1.11006	0.36472	3.04361	0.0023376	0.0142822	lecithin-cholesterol acyltransferase
ENSG00000158445	KCNB1	6.4261	1.10996	0.961634	1.15424	0.248401	0.4498	potassium voltage-gated channel subfamily B member 1
ENSG00000213468	FIRRE	35.7512	1.10995	0.40678	2.72862	0.00636005	0.0318123	firre intergenic repeating RNA element
ENSG00000163898	LIPH	451.686	1.1074	0.200842	5.51381	3.51141e-08	8.63003e-07	lipase H
ENSG00000234678	NA	394.416	1.10664	0.285025	3.88259	0.000103348	0.0010364	NA
ENSG00000181016	LSMEM1	7.59943	1.10658	0.865472	1.27858	0.201045	0.394658	leucine rich single-pass membrane protein 1
ENSG00000257663	NA	243.022	1.10627	0.411055	2.6913	0.00711745	0.0348094	NA
ENSG00000163431	LMOD1	20.071	1.10508	0.515525	2.1436	0.0320653	0.108697	leiomodin 1
ENSG00000113971	NPHP3	188.919	1.10503	0.256233	4.31261	1.61335e-05	0.000210431	nephrocystin 3
ENSG00000147155	EBP	2197.6	1.10472	0.198262	5.57201	2.5182e-08	6.39672e-07	EBP cholestenol delta-isomerase
ENSG00000172840	PDP2	468.21	1.10439	0.223502	4.9413	7.76017e-07	1.44289e-05	pyruvate dehyrogenase phosphatase catalytic subunit 2
ENSG00000246922	UBAP1L	46.4604	1.10437	0.452078	2.44288	0.0145706	0.05995	ubiquitin associated protein 1 like
ENSG00000272078	NA	16.7217	1.10407	0.558535	1.97673	0.0480725	0.14636	NA
ENSG00000145824	CXCL14	8.13242	1.10407	0.783627	1.40892	0.158859	0.338487	C-X-C motif chemokine ligand 14
ENSG00000197956	S100A6	9220.58	1.10359	0.240063	4.59709	4.28436e-06	6.52791e-05	S100 calcium binding protein A6
ENSG00000167549	CORO6	190.48	1.10348	0.232183	4.75261	2.00804e-06	3.33747e-05	coronin 6
ENSG00000170423	KRT78	35.7756	1.10308	0.537146	2.05359	0.0400152	0.128463	keratin 78
ENSG00000246705	H2AJ	2290.11	1.10272	0.219863	5.01548	5.2901e-07	1.01634e-05	H2A.J histone
ENSG00000268307	LINC02560	145.735	1.10272	0.323844	3.40509	0.000661414	0.00503853	long intergenic non-protein coding RNA 2560
ENSG00000129250	KIF1C	1833.74	1.10139	0.210968	5.22067	1.78273e-07	3.81348e-06	kinesin family member 1C
ENSG00000253854	NA	17.1309	1.10117	0.592461	1.85863	0.0630797	0.177719	NA
ENSG00000280309	NA	23.7381	1.10105	0.472149	2.332	0.0197008	0.0754632	NA
ENSG00000177076	ACER2	22.3896	1.10067	0.579597	1.89902	0.0575613	0.166539	alkaline ceramidase 2
ENSG00000162614	NEXN	9.05164	1.10045	0.768886	1.43123	0.152364	0.329511	nexilin F-actin binding protein
ENSG00000081138	CDH7	5.63015	1.1004	1.50989	0.728793	0.466128	0.665558	cadherin 7
ENSG00000147437	GNRH1	33.0506	1.1003	0.408311	2.69476	0.00704386	0.0344768	gonadotropin releasing hormone 1
ENSG00000168528	SERINC2	2407.96	1.10027	0.121853	9.02944	1.72551e-19	1.94457e-17	serine incorporator 2
ENSG00000124942	AHNAK	5170.58	1.09975	0.142942	7.69369	1.42947e-14	9.53769e-13	AHNAK nucleoprotein
ENSG00000159588	CCDC17	47.5436	1.09916	0.358434	3.06656	0.00216539	0.0133625	coiled-coil domain containing 17
ENSG00000044574	HSPA5	5581.93	1.09869	0.184235	5.96352	2.46863e-09	7.75939e-08	heat shock protein family A (Hsp70) member 5
ENSG00000088340	FER1L4	1850.3	1.09807	0.167569	6.5529	5.64309e-11	2.29726e-09	fer-1 like family member 4 (pseudogene)
ENSG00000084636	COL16A1	811.936	1.09798	0.147114	7.46346	8.42779e-14	5.02459e-12	collagen type XVI alpha 1 chain
ENSG00000070495	JMJD6	563.244	1.09725	0.219619	4.99616	5.8483e-07	1.11546e-05	jumonji domain containing 6, arginine demethylase and lysine hydroxylase
ENSG00000149531	NA	34.0919	1.09723	0.387154	2.83409	0.00459564	0.024734	NA
ENSG00000204632	HLA-G	14.9755	1.09678	0.638018	1.71904	0.0856074	0.220884	major histocompatibility complex, class I, G
ENSG00000287507	NA	24.3903	1.09627	0.541053	2.02618	0.0427467	0.134247	NA
ENSG00000187678	SPRY4	127.428	1.09625	0.227617	4.81621	1.46313e-06	2.52725e-05	sprouty RTK signaling antagonist 4
ENSG00000188112	C6orf132	1277.7	1.09621	0.200858	5.45767	4.82422e-08	1.15195e-06	chromosome 6 open reading frame 132
ENSG00000130703	OSBPL2	732.892	1.0952	0.162561	6.73712	1.61556e-11	7.12621e-10	oxysterol binding protein like 2
ENSG00000165841	CYP2C19	9.50819	1.09508	0.803154	1.36348	0.172733	0.357857	cytochrome P450 family 2 subfamily C member 19
ENSG00000179363	TMEM31	10.4116	1.09354	0.696106	1.57094	0.116196	0.273118	transmembrane protein 31
ENSG00000282556	LOC101927825	19.285	1.09292	0.529171	2.06535	0.0388899	0.125654	uncharacterized LOC101927825
ENSG00000118094	TREH	5.74167	1.09228	1.30442	0.83737	0.402385	0.60978	trehalase
ENSG00000147168	IL2RG	42.0124	1.09221	0.412651	2.6468	0.00812568	0.0384587	interleukin 2 receptor subunit gamma
ENSG00000167005	NUDT21	1766.99	1.09129	0.132075	8.26271	1.424e-16	1.19087e-14	nudix hydrolase 21
ENSG00000204060	FOXO6	99.9193	1.09113	0.249816	4.36775	1.25535e-05	0.000169106	forkhead box O6
ENSG00000019102	VSIG2	369.141	1.09106	0.200531	5.44083	5.3033e-08	1.255e-06	V-set and immunoglobulin domain containing 2
ENSG00000169129	AFAP1L2	66.1345	1.09005	0.348124	3.13121	0.0017409	0.0112309	actin filament associated protein 1 like 2
ENSG00000246640	PICART1	6.13074	1.08999	0.965983	1.12838	0.25916	0.461357	p53 inducible cancer associated RNA transcript 1
ENSG00000254701	NA	6.1247	1.08887	3.75965	0.28962	0.772107	0.884081	NA
ENSG00000060558	GNA15	225.978	1.08887	0.201058	5.41569	6.10538e-08	1.43016e-06	G protein subunit alpha 15
ENSG00000188818	ZDHHC11	47.9173	1.08882	0.378836	2.87412	0.0040515	0.0223375	zinc finger DHHC-type containing 11
ENSG00000198089	SFI1	488.587	1.08779	0.208026	5.2291	1.70338e-07	3.6735e-06	SFI1 centrin binding protein
ENSG00000185834	NA	8.72454	1.08658	0.972752	1.11702	0.263987	0.466846	NA
ENSG00000255769	NA	63.3719	1.08538	0.61161	1.77462	0.0759605	0.20232	NA
ENSG00000164972	C9orf24	5.8886	1.08424	1.14442	0.947408	0.343431	0.553847	chromosome 9 open reading frame 24
ENSG00000267272	LINC01140	12.8612	1.08418	0.866655	1.25099	0.210939	0.406533	long intergenic non-protein coding RNA 1140
ENSG00000011422	PLAUR	227.921	1.08352	0.233474	4.64084	3.46992e-06	5.43945e-05	plasminogen activator, urokinase receptor
ENSG00000074603	DPP8	917.655	1.08344	0.285642	3.79301	0.000148832	0.00142009	dipeptidyl peptidase 8
ENSG00000163659	TIPARP	676.355	1.08247	0.188107	5.75455	8.68728e-09	2.41441e-07	TCDD inducible poly(ADP-ribose) polymerase
ENSG00000285130	NA	53.6149	1.08137	0.33101	3.26687	0.00108742	0.00760702	NA
ENSG00000159398	CES5A	6.54352	1.081	0.922445	1.17188	0.241245	0.441542	carboxylesterase 5A
ENSG00000175832	ETV4	1719.96	1.0809	0.128134	8.4357	3.29228e-17	2.91138e-15	ETS variant transcription factor 4
ENSG00000272068	NA	10.678	1.08006	0.813564	1.32757	0.18432	0.373101	NA
ENSG00000249842	NA	7.1302	1.07915	0.920434	1.17244	0.241022	0.441417	NA
ENSG00000267348	GEMIN7-AS1	38.7462	1.07913	0.42926	2.51392	0.0119398	0.0517244	GEMIN7 antisense RNA 1
ENSG00000197747	S100A10	7423.14	1.07843	0.19467	5.53976	3.02891e-08	7.51414e-07	S100 calcium binding protein A10
ENSG00000153093	ACOXL	169.031	1.07825	0.224645	4.79979	1.58831e-06	2.72059e-05	acyl-CoA oxidase like
ENSG00000172382	PRSS27	205.934	1.07502	0.231479	4.64411	3.41541e-06	5.35853e-05	serine protease 27
ENSG00000259330	INAFM2	122.811	1.07408	0.35713	3.00752	0.00263388	0.0157183	InaF motif containing 2
ENSG00000168140	VASN	577.78	1.07383	0.180181	5.95973	2.52654e-09	7.92793e-08	vasorin
ENSG00000228198	OR2M3	68.0675	1.07315	0.402744	2.66459	0.00770812	0.0370326	olfactory receptor family 2 subfamily M member 3
ENSG00000260719	NA	13.2233	1.0728	0.684653	1.56692	0.117134	0.274833	NA
ENSG00000231312	MAP4K3-DT	117.42	1.07239	0.256947	4.17359	2.99832e-05	0.000356595	MAP4K3 divergent transcript
ENSG00000285427	SOD2-OT1	21.5041	1.0721	0.476944	2.24785	0.0245856	0.0892013	SOD2 overlapping transcript 1
ENSG00000173210	ABLIM3	1107.28	1.07195	0.166061	6.45516	1.08107e-10	4.19756e-09	actin binding LIM protein family member 3
ENSG00000143001	TMEM61	83.3974	1.0714	0.33671	3.18198	0.00146272	0.00973849	transmembrane protein 61
ENSG00000232434	AJM1	40.0685	1.07084	0.40012	2.6763	0.00744405	0.0360159	apical junction component 1 homolog
ENSG00000177106	EPS8L2	5265.69	1.07077	0.141172	7.5849	3.32734e-14	2.08527e-12	EPS8 like 2
ENSG00000224992	NA	19.882	1.07058	0.536897	1.99402	0.0461504	0.141875	NA
ENSG00000136153	LMO7	502.974	1.07011	0.20667	5.1779	2.244e-07	4.70223e-06	LIM domain 7
ENSG00000188223	NA	122.751	1.06982	1.91991	0.557222	0.577376	0.751328	NA
ENSG00000123146	ADGRE5	571.459	1.06929	0.168151	6.35912	2.02917e-10	7.4411e-09	adhesion G protein-coupled receptor E5
ENSG00000106080	FKBP14	387.5	1.06889	0.200584	5.3289	9.88081e-08	2.20552e-06	FKBP prolyl isomerase 14
ENSG00000105464	GRIN2D	28.1474	1.06874	0.45807	2.33313	0.0196411	0.0752658	glutamate ionotropic receptor NMDA type subunit 2D
ENSG00000117472	TSPAN1	2060.32	1.06795	0.131526	8.11972	4.67279e-16	3.70655e-14	tetraspanin 1
ENSG00000264743	DPRXP4	11.3621	1.06779	0.879543	1.21403	0.224737	0.42282	divergent-paired related homeobox pseudogene 4
ENSG00000169851	PCDH7	224.846	1.0675	0.285411	3.74021	0.000183869	0.00170908	protocadherin 7
ENSG00000111711	GOLT1B	665.516	1.06727	0.204649	5.21512	1.83695e-07	3.90686e-06	golgi transport 1B
ENSG00000181690	PLAG1	78.009	1.06696	0.291374	3.66183	0.000250421	0.00222835	PLAG1 zinc finger
ENSG00000221887	HMSD	43.3395	1.06682	0.652323	1.63542	0.10196	0.249337	histocompatibility minor serpin domain containing
ENSG00000130962	PRRG1	148.229	1.06661	0.360781	2.95638	0.00311272	0.0180004	proline rich and Gla domain 1
ENSG00000127129	EDN2	71.2377	1.06638	0.323633	3.29504	0.000984092	0.00701968	endothelin 2
ENSG00000238279	NA	11.6404	1.06636	0.679174	1.57009	0.116394	0.273515	NA
ENSG00000054598	FOXC1	995.116	1.06523	0.143942	7.40042	1.35752e-13	7.7437e-12	forkhead box C1
ENSG00000183876	ARSI	17.3427	1.06516	0.563473	1.89036	0.0587103	0.168779	arylsulfatase family member I
ENSG00000198221	AFDN-DT	12.2006	1.06431	0.74636	1.426	0.153868	0.331289	AFDN divergent transcript
ENSG00000160131	VMA21	688.656	1.06391	0.239912	4.43457	9.22556e-06	0.000127816	vacuolar ATPase assembly factor VMA21
ENSG00000263513	FAM72C	105.989	1.06349	0.312552	3.40262	0.00066744	0.0050743	family with sequence similarity 72 member C
ENSG00000070540	WIPI1	883.064	1.06303	0.151589	7.01262	2.33896e-12	1.16834e-10	WD repeat domain, phosphoinositide interacting 1
ENSG00000260261	NA	89.8053	1.06261	0.291601	3.64405	0.000268381	0.00235864	NA
ENSG00000231760	NA	10.4725	1.06257	0.729553	1.45647	0.145263	0.319332	NA
ENSG00000125733	TRIP10	1925.5	1.0625	0.126656	8.38885	4.90901e-17	4.25954e-15	thyroid hormone receptor interactor 10
ENSG00000110721	CHKA	2576.87	1.06249	0.132324	8.02946	9.7902e-16	7.35539e-14	choline kinase alpha
ENSG00000288675	NA	30.0375	1.06234	0.41185	2.57943	0.00989626	0.0448181	NA
ENSG00000184226	PCDH9	5.71335	1.0621	1.03695	1.02425	0.305717	0.513007	protocadherin 9
ENSG00000005238	FAM214B	152.034	1.06132	0.209037	5.0772	3.83033e-07	7.58758e-06	family with sequence similarity 214 member B
ENSG00000145113	MUC4	1986.62	1.06091	0.15286	6.94041	3.90969e-12	1.89656e-10	mucin 4, cell surface associated
ENSG00000275719	NA	79.3077	1.06039	1.00467	1.05546	0.291213	0.497845	NA
ENSG00000178038	ALS2CL	949.203	1.06006	0.153355	6.91242	4.76447e-12	2.29315e-10	ALS2 C-terminal like
ENSG00000249592	LOC100129917	271.71	1.05998	0.225182	4.7072	2.51138e-06	4.07151e-05	uncharacterized LOC100129917
ENSG00000237886	NA	14.6695	1.05966	0.720331	1.47107	0.141273	0.313408	NA
ENSG00000254254	LOC101929415	7.3155	1.05841	0.82879	1.27706	0.201581	0.395357	uncharacterized LOC101929415
ENSG00000116016	EPAS1	2029.49	1.05824	0.188191	5.62326	1.87389e-08	4.91951e-07	endothelial PAS domain protein 1
ENSG00000183682	BMP8A	21.6157	1.05817	0.509625	2.07637	0.0378599	0.12317	bone morphogenetic protein 8a
ENSG00000163703	CRELD1	558.689	1.05775	0.191956	5.51038	3.58052e-08	8.76492e-07	cysteine rich with EGF like domains 1
ENSG00000138134	STAMBPL1	67.8164	1.05768	0.302904	3.49181	0.000479764	0.0038673	STAM binding protein like 1
ENSG00000234810	NA	7.70353	1.0572	0.818366	1.29184	0.196412	0.388451	NA
ENSG00000224407	NA	15.9135	1.05713	0.634518	1.66603	0.0957066	0.238872	NA
ENSG00000129244	ATP1B2	10.6542	1.05619	0.684106	1.54389	0.122614	0.283392	ATPase Na+/K+ transporting subunit beta 2
ENSG00000090615	GOLGA3	614.994	1.05617	0.180954	5.83664	5.32633e-09	1.57758e-07	golgin A3
ENSG00000213988	ZNF90	5.74406	1.05601	0.950618	1.11087	0.266624	0.470474	zinc finger protein 90
ENSG00000179674	ARL14	48.6626	1.05565	0.356778	2.95884	0.00308796	0.0178852	ADP ribosylation factor like GTPase 14
ENSG00000124772	CPNE5	9.04824	1.05532	0.75493	1.3979	0.162143	0.343267	copine 5
ENSG00000269821	KCNQ1OT1	169.33	1.05519	0.230601	4.57584	4.74307e-06	7.12695e-05	KCNQ1 opposite strand/antisense transcript 1
ENSG00000198517	MAFK	373.593	1.055	0.184037	5.73255	9.89344e-09	2.73319e-07	MAF bZIP transcription factor K
ENSG00000015568	RGPD5	157.015	1.05489	1.04717	1.00737	0.313756	0.522642	RANBP2 like and GRIP domain containing 5
ENSG00000232237	ASCL5	12.0521	1.0545	0.717475	1.46974	0.141631	0.313977	achaete-scute family bHLH transcription factor 5
ENSG00000106258	CYP3A5	48.7336	1.0542	0.338994	3.10979	0.00187223	0.0119196	cytochrome P450 family 3 subfamily A member 5
ENSG00000101493	ZNF516	212.118	1.05396	0.299996	3.51324	0.000442676	0.00361057	zinc finger protein 516
ENSG00000163435	ELF3	7886.91	1.05342	0.107812	9.77081	1.50241e-22	2.18643e-20	E74 like ETS transcription factor 3
ENSG00000137699	TRIM29	1542.42	1.05268	0.125619	8.37998	5.29372e-17	4.55063e-15	tripartite motif containing 29
ENSG00000167107	ACSF2	2520.03	1.05266	0.215155	4.89258	9.9521e-07	1.80505e-05	acyl-CoA synthetase family member 2
ENSG00000140519	RHCG	10.4814	1.05232	0.802477	1.31134	0.189741	0.380389	Rh family C glycoprotein
ENSG00000269887	NA	16.0545	1.05231	0.577542	1.82205	0.0684476	0.187999	NA
ENSG00000232852	NA	7.68206	1.05213	1.03829	1.01333	0.310905	0.519355	NA
ENSG00000118900	UBN1	1009.57	1.05205	0.279419	3.76514	0.000166453	0.00156799	ubinuclein 1
ENSG00000279091	NA	6.26639	1.05187	0.855246	1.2299	0.218734	0.415611	NA
ENSG00000034152	MAP2K3	593.941	1.05163	0.180325	5.83188	5.48067e-09	1.61296e-07	mitogen-activated protein kinase kinase 3
ENSG00000102524	TNFSF13B	39.0331	1.05069	0.436012	2.40978	0.0159621	0.0641888	TNF superfamily member 13b
ENSG00000285658	NA	6.16798	1.04962	0.906862	1.15742	0.2471	0.448439	NA
ENSG00000279689	NA	548.64	1.0496	0.688959	1.52346	0.127644	0.291464	NA
ENSG00000172932	ANKRD13D	728.178	1.04917	0.174152	6.02448	1.69655e-09	5.53658e-08	ankyrin repeat domain 13D
ENSG00000162645	GBP2	171.668	1.04908	0.231849	4.52483	6.04439e-06	8.83801e-05	guanylate binding protein 2
ENSG00000265100	NA	9.72969	1.04887	0.786808	1.33307	0.182508	0.370917	NA
ENSG00000170776	AKAP13	567.689	1.04882	0.322856	3.24855	0.00115993	0.00803819	A-kinase anchoring protein 13
ENSG00000213931	HBE1	40.0988	1.04875	0.424034	2.47326	0.0133885	0.0563787	hemoglobin subunit epsilon 1
ENSG00000242086	SDHAP2	1076.82	1.04849	0.288593	3.63312	0.00028002	0.00244119	succinate dehydrogenase complex flavoprotein subunit A pseudogene 2
ENSG00000188761	BCL2L15	5.76348	1.04805	1.27717	0.820601	0.411874	0.618328	BCL2 like 15
ENSG00000187775	DNAH17	38.8997	1.04782	0.56442	1.85646	0.0633882	0.178262	dynein axonemal heavy chain 17
ENSG00000235978	NA	7.64078	1.04752	0.766502	1.36663	0.171742	0.356604	NA
ENSG00000153815	CMIP	1291.16	1.04733	0.129204	8.10601	5.23071e-16	4.09636e-14	c-Maf inducing protein
ENSG00000213599	SLX1A-SULT1A3	75.1113	1.04717	0.99673	1.05061	0.293437	0.500466	SLX1A-SULT1A3 readthrough (NMD candidate)
ENSG00000137198	GMPR	63.6682	1.0469	0.402851	2.59872	0.00935722	0.0428706	guanosine monophosphate reductase
ENSG00000286067	NA	47.3234	1.04677	0.371825	2.81521	0.00487454	0.0258978	NA
ENSG00000019549	SNAI2	41.0688	1.04657	0.441162	2.37231	0.0176774	0.0695625	snail family transcriptional repressor 2
ENSG00000111886	GABRR2	24.9185	1.04555	0.499603	2.09276	0.0363708	0.119652	gamma-aminobutyric acid type A receptor rho2 subunit
ENSG00000259155	NA	7.62289	1.04501	0.926971	1.12734	0.259598	0.461931	NA
ENSG00000257086	NA	17.6518	1.04483	0.543157	1.92363	0.0544012	0.160001	NA
ENSG00000225880	LINC00115	17.9892	1.04464	0.541038	1.93081	0.053506	0.158123	long intergenic non-protein coding RNA 115
ENSG00000212694	LINC01089	356.618	1.04438	0.227333	4.59406	4.34703e-06	6.6125e-05	long intergenic non-protein coding RNA 1089
ENSG00000281207	SLFNL1-AS1	20.0406	1.04405	0.519544	2.00956	0.044478	0.138051	SLFNL1 antisense RNA 1
ENSG00000158406	H4C8	120.777	1.04384	0.290074	3.59853	0.000320023	0.00274823	H4 clustered histone 8
ENSG00000167232	ZNF91	106.221	1.0435	0.250371	4.1678	3.07548e-05	0.000364747	zinc finger protein 91
ENSG00000143156	NME7	170.232	1.04331	0.91035	1.14606	0.251772	0.453398	NME/NM23 family member 7
ENSG00000146776	ATXN7L1	62.9087	1.04296	0.31366	3.32513	0.000883768	0.00642557	ataxin 7 like 1
ENSG00000114439	BBX	1950.49	1.04271	0.35033	2.97637	0.00291683	0.0171031	BBX high mobility group box domain containing
ENSG00000257270	NA	91.9392	1.04255	0.367433	2.83737	0.00454865	0.0245346	NA
ENSG00000138347	MYPN	148.95	1.03973	0.291134	3.57132	0.000355186	0.00301126	myopalladin
ENSG00000136689	IL1RN	751.385	1.0397	0.133896	7.76499	8.16512e-15	5.52776e-13	interleukin 1 receptor antagonist
ENSG00000172782	FADS6	5.31291	1.03966	0.967049	1.07509	0.282337	0.488371	fatty acid desaturase 6
ENSG00000248489	NA	9.85035	1.03934	0.824896	1.25997	0.207681	0.40226	NA
ENSG00000112299	VNN1	36.6226	1.03905	0.374295	2.77603	0.00550277	0.0283767	vanin 1
ENSG00000104140	RHOV	176.756	1.03898	0.21476	4.83786	1.31248e-06	2.30163e-05	ras homolog family member V
ENSG00000182472	CAPN12	1071.76	1.03883	0.347178	2.99222	0.00276957	0.0163957	calpain 12
ENSG00000137936	BCAR3	589.666	1.038	0.153877	6.74564	1.52351e-11	6.75238e-10	BCAR3 adaptor protein, NSP family member
ENSG00000285108	NA	9.63959	1.03753	0.704747	1.4722	0.140967	0.313008	NA
ENSG00000148773	MKI67	1069.07	1.0371	0.291726	3.55506	0.000377899	0.00317469	marker of proliferation Ki-67
ENSG00000272578	NA	85.724	1.03689	0.450193	2.30321	0.0212672	0.079939	NA
ENSG00000184574	LPAR5	91.6613	1.0364	0.247452	4.18828	2.81075e-05	0.000338646	lysophosphatidic acid receptor 5
ENSG00000163638	ADAMTS9	6.95337	1.03638	0.889293	1.1654	0.243858	0.444651	ADAM metallopeptidase with thrombospondin type 1 motif 9
ENSG00000235863	B3GALT4	190.697	1.03594	0.20904	4.95571	7.20663e-07	1.34947e-05	beta-1,3-galactosyltransferase 4
ENSG00000275894	NA	17.9567	1.03571	0.5401	1.91763	0.0551576	0.161582	NA
ENSG00000142186	SCYL1	1543.78	1.03564	0.198003	5.23043	1.69114e-07	3.65564e-06	SCY1 like pseudokinase 1
ENSG00000260657	NA	6.33078	1.03545	0.918672	1.12711	0.259695	0.462041	NA
ENSG00000143367	TUFT1	383.121	1.03542	0.167642	6.17641	6.55773e-10	2.25279e-08	tuftelin 1
ENSG00000183688	RFLNB	141.331	1.03493	0.216036	4.79055	1.66326e-06	2.83538e-05	refilin B
ENSG00000173575	CHD2	1845.85	1.0347	0.34594	2.99098	0.0027808	0.0164358	chromodomain helicase DNA binding protein 2
ENSG00000231113	NA	41.5296	1.03457	0.426257	2.42709	0.0152204	0.061825	NA
ENSG00000156804	FBXO32	1747.79	1.03378	0.181887	5.68365	1.31852e-08	3.55231e-07	F-box protein 32
ENSG00000237054	PRMT5-AS1	38.6006	1.03317	0.57638	1.79252	0.0730503	0.196882	PRMT5 antisense RNA 1
ENSG00000203620	NA	10.9849	1.03311	0.694976	1.48654	0.137137	0.307499	NA
ENSG00000105755	ETHE1	591.25	1.03268	0.212135	4.86801	1.12727e-06	2.01686e-05	ETHE1 persulfide dioxygenase
ENSG00000152413	HOMER1	242.874	1.03201	0.301165	3.42671	0.000610937	0.00471849	homer scaffold protein 1
ENSG00000102452	NALCN	29.7542	1.03194	0.421159	2.45025	0.0142758	0.0591213	sodium leak channel, non-selective
ENSG00000156265	MAP3K7CL	22.028	1.03169	0.540362	1.90925	0.05623	0.163686	MAP3K7 C-terminal like
ENSG00000283633	NA	34.7062	1.03156	0.462586	2.22998	0.025749	0.0926943	NA
ENSG00000006007	GDE1	3582.24	1.03149	0.128135	8.05006	8.27518e-16	6.2939e-14	glycerophosphodiester phosphodiesterase 1
ENSG00000286522	H3C2	10.3621	1.03104	0.759339	1.35781	0.174524	0.360316	H3 clustered histone 2
ENSG00000099625	CBARP	90.5725	1.03088	0.30513	3.37849	0.000728846	0.00545586	CACN subunit beta associated regulatory protein
ENSG00000272849	NA	8.59281	1.0296	1.10631	0.930657	0.352031	0.562309	NA
ENSG00000011028	MRC2	78.0383	1.02938	0.345319	2.98094	0.00287367	0.0168982	mannose receptor C type 2
ENSG00000078804	TP53INP2	499.737	1.02809	0.166883	6.16055	7.24928e-10	2.45837e-08	tumor protein p53 inducible nuclear protein 2
ENSG00000225950	NTF4	32.5249	1.02785	0.42455	2.42104	0.0154764	0.0626718	neurotrophin 4
ENSG00000274372	NA	5.28195	1.02775	1.01601	1.01156	0.311749	0.520436	NA
ENSG00000013375	PGM3	501.057	1.02722	0.246797	4.1622	3.15197e-05	0.000371997	phosphoglucomutase 3
ENSG00000164176	EDIL3	7.56527	1.02697	0.862995	1.19001	0.234042	0.433464	EGF like repeats and discoidin domains 3
ENSG00000118257	NRP2	105.725	1.02693	0.389788	2.63458	0.00842421	0.039557	neuropilin 2
ENSG00000243566	UPK3B	1450.97	1.02632	0.120654	8.50635	1.79494e-17	1.66704e-15	uroplakin 3B
ENSG00000143847	PPFIA4	10.6791	1.02605	1.02701	0.999065	0.317763	0.527143	PTPRF interacting protein alpha 4
ENSG00000254614	LOC728975	114.435	1.02546	0.236116	4.34303	1.40529e-05	0.000186718	uncharacterized LOC728975
ENSG00000272573	MUSTN1	33.5425	1.02472	1.50485	0.680942	0.495908	0.690917	musculoskeletal, embryonic nuclear protein 1
ENSG00000152779	SLC16A12	6.61459	1.02411	1.07968	0.948534	0.342858	0.553279	solute carrier family 16 member 12
ENSG00000220842	NA	315.051	1.02356	0.283493	3.61053	0.000305577	0.00263787	NA
ENSG00000007062	PROM1	6.98379	1.02349	0.826242	1.23873	0.215445	0.411731	prominin 1
ENSG00000176641	RNF152	62.4674	1.02272	0.388863	2.63003	0.00853776	0.040019	ring finger protein 152
ENSG00000125966	MMP24	23.2856	1.02201	0.498803	2.04892	0.0404698	0.129414	matrix metallopeptidase 24
ENSG00000132938	MTUS2	26.4764	1.02171	0.537783	1.89987	0.0574508	0.166323	microtubule associated scaffold protein 2
ENSG00000242282	NA	7.76929	1.02164	1.12368	0.909194	0.363248	0.573219	NA
ENSG00000257433	LOC105369748	13.4814	1.02119	0.720693	1.41695	0.156497	0.335114	uncharacterized LOC105369748
ENSG00000143627	PKLR	6.51775	1.02079	1.09447	0.932678	0.350986	0.561395	pyruvate kinase L/R
ENSG00000284461	NA	5.57441	1.02008	1.47908	0.689673	0.4904	0.686686	NA
ENSG00000279821	NA	7.8324	1.01997	0.834652	1.22203	0.221697	0.419386	NA
ENSG00000186517	ARHGAP30	56.3224	1.01903	0.346961	2.93702	0.00331386	0.0189835	Rho GTPase activating protein 30
ENSG00000170734	POLH	436.881	1.01872	0.154739	6.58343	4.59708e-11	1.90179e-09	DNA polymerase eta
ENSG00000006210	CX3CL1	89.3704	1.01869	0.275745	3.69433	0.00022047	0.00200726	C-X3-C motif chemokine ligand 1
ENSG00000267213	LOC400684	5.88791	1.01853	0.909559	1.11981	0.262796	0.46572	uncharacterized LOC400684
ENSG00000157741	UBN2	198.199	1.01788	0.346393	2.93853	0.00329778	0.0189167	ubinuclein 2
ENSG00000160223	ICOSLG	251.714	1.01771	0.213219	4.77306	1.81452e-06	3.05984e-05	inducible T cell costimulator ligand
ENSG00000232656	IDI2-AS1	38.9564	1.01764	0.37044	2.74712	0.00601213	0.0304334	IDI2 antisense RNA 1
ENSG00000251169	LINC01843	27.499	1.01647	0.498813	2.03778	0.0415722	0.131891	long intergenic non-protein coding RNA 1843
ENSG00000131061	ZNF341	278.942	1.0162	0.202082	5.02865	4.93957e-07	9.53951e-06	zinc finger protein 341
ENSG00000205426	KRT81	47.0711	1.01594	0.396303	2.56355	0.0103607	0.0464437	keratin 81
ENSG00000090975	PITPNM2	503.455	1.01573	0.162756	6.24082	4.35275e-10	1.52363e-08	phosphatidylinositol transfer protein membrane associated 2
ENSG00000185915	KLHL34	8.613	1.0155	0.774173	1.31172	0.189614	0.380215	kelch like family member 34
ENSG00000166833	NAV2	372.986	1.01548	0.232343	4.37062	1.23892e-05	0.000167259	neuron navigator 2
ENSG00000185684	EP400P1	98.7763	1.01501	0.294341	3.44843	0.000563857	0.00441211	EP400 pseudogene 1
ENSG00000228437	NA	135.855	1.01436	0.275859	3.67708	0.000235918	0.00212488	NA
ENSG00000180573	H2AC6	321.726	1.01394	0.159379	6.36184	1.99355e-10	7.33962e-09	H2A clustered histone 6
ENSG00000254363	LOC101929719	12.2596	1.01375	0.775906	1.30654	0.191368	0.382694	uncharacterized LOC101929719
ENSG00000164626	KCNK5	358.223	1.01375	0.18616	5.44559	5.16345e-08	1.22504e-06	potassium two pore domain channel subfamily K member 5
ENSG00000260912	NA	102.617	1.01345	0.273217	3.70931	0.000207825	0.00190906	NA
ENSG00000282951	NA	33.8201	1.01248	0.630644	1.60546	0.108392	0.260575	NA
ENSG00000173482	PTPRM	1336.04	1.01159	0.13616	7.42945	1.09054e-13	6.32285e-12	protein tyrosine phosphatase receptor type M
ENSG00000173805	HAP1	45.0898	1.01129	0.401504	2.51875	0.0117774	0.0512284	huntingtin associated protein 1
ENSG00000103742	IGDCC4	54.2257	1.01114	0.337411	2.99676	0.00272866	0.0161897	immunoglobulin superfamily DCC subclass member 4
ENSG00000175866	BAIAP2	1506.74	1.01089	0.180963	5.58616	2.32148e-08	5.95084e-07	BAR/IMD domain containing adaptor protein 2
ENSG00000138079	SLC3A1	10.9713	1.01062	0.842882	1.19901	0.230526	0.429279	solute carrier family 3 member 1
ENSG00000275807	NA	16.2771	1.0105	0.679522	1.48708	0.136994	0.307236	NA
ENSG00000254536	NA	154.871	1.00961	0.277022	3.64451	0.000267903	0.00235855	NA
ENSG00000266997	NA	171.74	1.00948	0.330968	3.05008	0.00228778	0.0140056	NA
ENSG00000171462	DLK2	33.8886	1.0093	0.459645	2.19583	0.0281041	0.0987116	delta like non-canonical Notch ligand 2
ENSG00000182742	HOXB4	6.04624	1.00908	1.04623	0.964487	0.334802	0.544688	homeobox B4
ENSG00000273448	NA	28.9264	1.00869	0.595466	1.69396	0.0902734	0.228646	NA
ENSG00000213533	STIMATE	128.436	1.00869	0.258408	3.90347	9.48249e-05	0.00096194	STIM activating enhancer
ENSG00000142733	MAP3K6	292.32	1.00808	0.263161	3.83066	0.0001278	0.00124907	mitogen-activated protein kinase kinase kinase 6
ENSG00000261796	ISY1-RAB43	174.547	1.00797	2.96383	0.34009	0.733789	0.860417	ISY1-RAB43 readthrough
ENSG00000236751	NA	30.3029	1.00763	0.42019	2.39804	0.0164832	0.0658688	NA
ENSG00000068078	FGFR3	38.0204	1.00742	0.36335	2.77259	0.00556124	0.0285905	fibroblast growth factor receptor 3
ENSG00000132681	ATP1A4	19.2003	1.00731	0.531628	1.89477	0.0581227	0.167582	ATPase Na+/K+ transporting subunit alpha 4
ENSG00000115112	TFCP2L1	119.703	1.00711	0.276485	3.64254	0.000269956	0.00237136	transcription factor CP2 like 1
ENSG00000152669	CCNO	250.766	1.00691	0.186427	5.40108	6.6241e-08	1.53919e-06	cyclin O
ENSG00000182782	HCAR2	33.2326	1.00597	0.385132	2.61201	0.00900104	0.0416101	hydroxycarboxylic acid receptor 2
ENSG00000267007	NA	107.239	1.00549	0.539151	1.86496	0.0621875	0.175984	NA
ENSG00000274290	H2BC6	7.67598	1.00502	1.15103	0.873145	0.382584	0.591312	H2B clustered histone 6
ENSG00000101955	SRPX	70.3498	1.00384	0.422626	2.37523	0.0175379	0.0691594	sushi repeat containing protein X-linked
ENSG00000162545	CAMK2N1	4466.26	1.00382	0.184971	5.42689	5.73455e-08	1.34842e-06	calcium/calmodulin dependent protein kinase II inhibitor 1
ENSG00000171813	PWWP2B	3846.67	1.00372	0.127058	7.8997	2.79585e-15	2.01062e-13	PWWP domain containing 2B
ENSG00000277383	NA	25.3754	1.00338	0.559577	1.79311	0.0729556	0.196727	NA
ENSG00000105711	SCN1B	78.3115	1.00253	0.276367	3.62753	0.000286148	0.00248757	sodium voltage-gated channel beta subunit 1
ENSG00000145911	N4BP3	225.262	1.00239	0.287304	3.48894	0.000484948	0.00390537	NEDD4 binding protein 3
ENSG00000147454	SLC25A37	1097.54	1.00222	0.148487	6.74959	1.48261e-11	6.61008e-10	solute carrier family 25 member 37
ENSG00000069702	TGFBR3	277.58	1.00196	0.176065	5.69085	1.2641e-08	3.41566e-07	transforming growth factor beta receptor 3
ENSG00000284797	LOC729966	24.1418	1.00178	0.538508	1.86028	0.0628458	0.177196	uncharacterized LOC729966
ENSG00000182871	COL18A1	503.461	1.00173	0.198049	5.05797	4.23737e-07	8.33139e-06	collagen type XVIII alpha 1 chain
ENSG00000267288	LOC105371795	219.63	1.0014	0.197068	5.08149	3.74482e-07	7.43414e-06	uncharacterized LOC105371795
ENSG00000104213	PDGFRL	25.4805	1.00128	0.613052	1.63328	0.10241	0.250099	platelet derived growth factor receptor like
ENSG00000163235	TGFA	319.225	1.0011	0.283712	3.52857	0.000417808	0.00344421	transforming growth factor alpha
ENSG00000165935	SMCO2	14.5451	1.00062	0.579738	1.72599	0.0843489	0.218216	single-pass membrane protein with coiled-coil domains 2
ENSG00000162458	FBLIM1	1207.85	1.0004	0.144863	6.9058	4.99202e-12	2.39643e-10	filamin binding LIM protein 1
ENSG00000234617	NA	6.66347	1.00031	0.840575	1.19003	0.234035	0.433464	NA
ENSG00000186395	KRT10	1138.27	1.00011	0.244565	4.08935	4.32587e-05	0.000492004	keratin 10
ENSG00000178226	PRSS36	52.2852	0.998831	0.473215	2.11073	0.0347954	0.115435	serine protease 36
ENSG00000177469	CAVIN1	2498.53	0.997676	0.118823	8.39629	4.60802e-17	4.01724e-15	caveolae associated protein 1
ENSG00000124593	NA	365.554	0.997598	0.278518	3.58181	0.000341228	0.00291028	NA
ENSG00000265218	NA	6.89658	0.996759	0.995326	1.00144	0.316615	0.525899	NA
ENSG00000166278	C2	50.775	0.996583	0.391555	2.5452	0.0109216	0.0483945	complement C2
ENSG00000180596	H2BC4	41.6639	0.996064	0.345525	2.88276	0.00394213	0.021886	H2B clustered histone 4
ENSG00000090612	ZNF268	112.261	0.995827	0.250659	3.97284	7.10209e-05	0.000753507	zinc finger protein 268
ENSG00000130733	YIPF2	1988.5	0.995316	0.141891	7.01463	2.30561e-12	1.1548e-10	Yip1 domain family member 2
ENSG00000142273	CBLC	1853.63	0.995219	0.142919	6.9635	3.31925e-12	1.62722e-10	Cbl proto-oncogene C
ENSG00000048540	LMO3	8.83091	0.994406	0.876498	1.13452	0.256576	0.45849	LIM domain only 3
ENSG00000166016	ABTB2	163.9	0.994174	0.30318	3.27916	0.00104117	0.0073615	ankyrin repeat and BTB domain containing 2
ENSG00000145088	EAF2	28.2952	0.994089	0.434084	2.29008	0.0220165	0.0821872	ELL associated factor 2
ENSG00000274386	TMEM269	5.56207	0.992563	0.948228	1.04675	0.295213	0.502544	transmembrane protein 269
ENSG00000260563	NA	105.72	0.992242	0.24785	4.00339	6.24407e-05	0.000673689	NA
ENSG00000158113	LRRC43	10.931	0.991825	0.887538	1.1175	0.26378	0.466703	leucine rich repeat containing 43
ENSG00000164576	SAP30L	473.346	0.991667	0.272751	3.63579	0.000277127	0.00242255	SAP30 like
ENSG00000076382	SPAG5	1413.56	0.991297	0.224997	4.40583	1.05381e-05	0.000144163	sperm associated antigen 5
ENSG00000197462	NA	13.8605	0.991236	0.698938	1.4182	0.156131	0.334565	NA
ENSG00000167771	RCOR2	11.3821	0.990389	0.713187	1.38868	0.16493	0.347258	REST corepressor 2
ENSG00000167705	RILP	226.406	0.990021	0.268644	3.68525	0.000228476	0.002073	Rab interacting lysosomal protein
ENSG00000137478	FCHSD2	124.85	0.988905	0.242946	4.07048	4.69169e-05	0.000527445	FCH and double SH3 domains 2
ENSG00000158825	CDA	1346.27	0.988633	0.233948	4.22587	2.38022e-05	0.00029381	cytidine deaminase
ENSG00000103528	SYT17	605.779	0.988044	0.199944	4.9416	7.74847e-07	1.44217e-05	synaptotagmin 17
ENSG00000021826	CPS1	18.285	0.987256	0.533926	1.84905	0.0644504	0.180426	carbamoyl-phosphate synthase 1
ENSG00000187098	MITF	204.632	0.987018	0.188323	5.24109	1.59629e-07	3.47499e-06	melanocyte inducing transcription factor
ENSG00000132424	PNISR	5443.28	0.986402	0.167012	5.90616	3.50167e-09	1.07149e-07	PNN interacting serine and arginine rich protein
ENSG00000099992	TBC1D10A	413.482	0.98638	0.158641	6.21767	5.04584e-10	1.75295e-08	TBC1 domain family member 10A
ENSG00000082701	GSK3B	1066.66	0.986313	0.214425	4.59981	4.22867e-06	6.4537e-05	glycogen synthase kinase 3 beta
ENSG00000196935	SRGAP1	715.283	0.985894	0.688201	1.43257	0.151981	0.329183	SLIT-ROBO Rho GTPase activating protein 1
ENSG00000102996	MMP15	1062.28	0.985834	0.137703	7.15914	8.11855e-13	4.28706e-11	matrix metallopeptidase 15
ENSG00000166598	HSP90B1	9857.36	0.985803	0.114289	8.62556	6.37825e-18	6.27036e-16	heat shock protein 90 beta family member 1
ENSG00000286808	NA	13.4817	0.985249	0.6129	1.60752	0.10794	0.259793	NA
ENSG00000169891	REPS2	259.008	0.984775	0.242829	4.05542	5.00445e-05	0.000555509	RALBP1 associated Eps domain containing 2
ENSG00000113742	CPEB4	204.365	0.98406	0.293792	3.34951	0.000809538	0.00595379	cytoplasmic polyadenylation element binding protein 4
ENSG00000075618	FSCN1	147.136	0.983742	0.23349	4.2132	2.51779e-05	0.000308375	fascin actin-bundling protein 1
ENSG00000274213	NA	60.185	0.983048	0.370205	2.65542	0.00792101	0.0377949	NA
ENSG00000227751	NA	67.979	0.982735	0.563658	1.7435	0.0812471	0.212783	NA
ENSG00000205923	CEMP1	15.6057	0.982528	0.794855	1.23611	0.216418	0.413051	cementum protein 1
ENSG00000224505	NA	117.24	0.98246	0.274946	3.57329	0.000352523	0.00299143	NA
ENSG00000139132	FGD4	138.711	0.982179	0.288125	3.40886	0.000652348	0.00498417	FYVE, RhoGEF and PH domain containing 4
ENSG00000169871	TRIM56	1862.65	0.981989	0.258012	3.80598	0.000141246	0.00135611	tripartite motif containing 56
ENSG00000261857	MIA	11.6913	0.981399	0.771017	1.27286	0.203067	0.396857	MIA SH3 domain containing
ENSG00000035862	TIMP2	1917.03	0.981271	0.153289	6.40145	1.53911e-10	5.79345e-09	TIMP metallopeptidase inhibitor 2
ENSG00000259803	SLC22A31	10.0332	0.980633	0.795297	1.23304	0.217561	0.414269	solute carrier family 22 member 31
ENSG00000204677	FAM153CP	11.0999	0.979912	0.70846	1.38316	0.166616	0.349745	family with sequence similarity 153 member C
ENSG00000205790	DPP9-AS1	17.4108	0.979714	0.621503	1.57636	0.114942	0.270861	DPP9 antisense RNA 1
ENSG00000168502	MTCL1	286.496	0.979329	0.213778	4.58106	4.62624e-06	6.96839e-05	microtubule crosslinking factor 1
ENSG00000282386	NA	31.1133	0.979017	0.520756	1.87999	0.0601091	0.171732	NA
ENSG00000144649	GASK1A	12.483	0.978896	0.620326	1.57804	0.114558	0.270418	golgi associated kinase 1A
ENSG00000101276	SLC52A3	293.929	0.978351	0.172323	5.67742	1.36739e-08	3.67328e-07	solute carrier family 52 member 3
ENSG00000241057	NA	5.83343	0.978211	0.949628	1.0301	0.302963	0.5101	NA
ENSG00000263126	NA	69.4899	0.978086	0.302613	3.23213	0.0012287	0.00842318	NA
ENSG00000160570	DEDD2	1579.39	0.977823	0.176313	5.54593	2.9239e-08	7.28296e-07	death effector domain containing 2
ENSG00000164211	STARD4	174.187	0.977478	0.269259	3.63025	0.000283151	0.00246616	StAR related lipid transfer domain containing 4
ENSG00000213285	NA	30.5603	0.977455	2.46704	0.396205	0.691954	0.833979	NA
ENSG00000102316	MAGED2	2266.96	0.977181	0.127921	7.63892	2.19056e-14	1.43567e-12	MAGE family member D2
ENSG00000188152	NUTM2G	13.6661	0.976868	0.616386	1.58483	0.113005	0.268073	NUT family member 2G
ENSG00000264343	NOTCH2NLA	60.5699	0.975903	0.428664	2.27661	0.0228093	0.0843629	notch 2 N-terminal like A
ENSG00000132470	ITGB4	3119.5	0.975185	0.171321	5.69217	1.25438e-08	3.39436e-07	integrin subunit beta 4
ENSG00000143167	GPA33	18.3874	0.97484	0.545248	1.78788	0.0737949	0.198006	glycoprotein A33
ENSG00000213085	CFAP45	17.1417	0.974409	0.607048	1.60516	0.108459	0.2606	cilia and flagella associated protein 45
ENSG00000197903	H2BC12	693.952	0.974402	0.137355	7.09402	1.30271e-12	6.68798e-11	H2B clustered histone 12
ENSG00000172159	FRMD3	257.994	0.973901	0.217733	4.47292	7.71578e-06	0.000109526	FERM domain containing 3
ENSG00000151651	ADAM8	1943.49	0.973827	0.150945	6.45153	1.10728e-10	4.28131e-09	ADAM metallopeptidase domain 8
ENSG00000272031	ANKRD34A	18.5989	0.973805	0.523547	1.86002	0.0628832	0.177247	ankyrin repeat domain 34A
ENSG00000272661	NA	22.2744	0.973705	0.969806	1.00402	0.315369	0.524583	NA
ENSG00000130948	HSD17B3	8.91819	0.973598	0.900609	1.08104	0.279678	0.485672	hydroxysteroid 17-beta dehydrogenase 3
ENSG00000267748	NA	13.3408	0.972561	0.710362	1.36911	0.170966	0.3554	NA
ENSG00000276744	NA	5.33783	0.970776	1.02816	0.944188	0.345074	0.55559	NA
ENSG00000171729	TMEM51	435.956	0.970592	0.151549	6.40448	1.50884e-10	5.69109e-09	transmembrane protein 51
ENSG00000103056	SMPD3	46.1404	0.970573	0.363988	2.6665	0.00766461	0.0369092	sphingomyelin phosphodiesterase 3
ENSG00000220161	LINC02076	22.771	0.970188	0.596645	1.62607	0.103934	0.252618	long intergenic non-protein coding RNA 2076
ENSG00000260458	KCNJ18	10.75	0.969791	0.743177	1.30493	0.191918	0.383297	potassium inwardly rectifying channel subfamily J member 18
ENSG00000123999	INHA	37.8884	0.969523	0.409123	2.36976	0.0177995	0.0699195	inhibin subunit alpha
ENSG00000140332	TLE3	901.904	0.969418	0.153541	6.31374	2.72368e-10	9.73676e-09	TLE family member 3, transcriptional corepressor
ENSG00000074276	CDHR2	20.5577	0.968677	0.713675	1.35731	0.174683	0.360453	cadherin related family member 2
ENSG00000182463	TSHZ2	11.6917	0.968466	0.855715	1.13176	0.257735	0.459745	teashirt zinc finger homeobox 2
ENSG00000079805	DNM2	4025.26	0.968098	0.131225	7.37741	1.61404e-13	9.06706e-12	dynamin 2
ENSG00000144674	GOLGA4	2337.12	0.967988	0.14269	6.78385	1.17012e-11	5.30054e-10	golgin A4
ENSG00000149177	PTPRJ	348.523	0.96761	0.189679	5.10129	3.37337e-07	6.74748e-06	protein tyrosine phosphatase receptor type J
ENSG00000282933	NA	12.5668	0.967571	0.678303	1.42646	0.153736	0.331091	NA
ENSG00000131480	AOC2	163.217	0.967353	0.203207	4.76042	1.9319e-06	3.22567e-05	amine oxidase copper containing 2
ENSG00000129355	CDKN2D	137.671	0.967144	0.225996	4.27947	1.87337e-05	0.000238784	cyclin dependent kinase inhibitor 2D
ENSG00000143869	GDF7	27.4157	0.966548	0.547348	1.76587	0.0774171	0.205077	growth differentiation factor 7
ENSG00000167779	IGFBP6	68.851	0.965918	0.350579	2.75521	0.00586547	0.0298227	insulin like growth factor binding protein 6
ENSG00000159921	GNE	640.597	0.965836	0.212882	4.53695	5.70725e-06	8.4183e-05	glucosamine (UDP-N-acetyl)-2-epimerase/N-acetylmannosamine kinase
ENSG00000215915	ATAD3C	43.713	0.965816	0.461756	2.09161	0.0364732	0.119828	ATPase family AAA domain containing 3C
ENSG00000169991	IFFO2	142.277	0.965686	0.222413	4.34187	1.41278e-05	0.000187445	intermediate filament family orphan 2
ENSG00000184669	OR7E14P	217.186	0.965407	0.279953	3.44845	0.000563804	0.00441211	olfactory receptor family 7 subfamily E member 14 pseudogene
ENSG00000100994	PYGB	2179.06	0.965355	0.163491	5.90464	3.53411e-09	1.07963e-07	glycogen phosphorylase B
ENSG00000266028	SRGAP2	568.652	0.964947	0.160628	6.00736	1.8857e-09	6.05059e-08	SLIT-ROBO Rho GTPase activating protein 2
ENSG00000278677	H2AC17	18.6859	0.964701	0.579815	1.66381	0.0961512	0.239432	H2A clustered histone 17
ENSG00000110047	EHD1	1091.9	0.964596	0.14809	6.51359	7.33765e-11	2.93538e-09	EH domain containing 1
ENSG00000196878	LAMB3	1880.97	0.96427	0.225715	4.27207	1.93666e-05	0.000245502	laminin subunit beta 3
ENSG00000169084	DHRSX	412.476	0.96363	0.209789	4.59332	4.36245e-06	6.62859e-05	dehydrogenase/reductase X-linked
ENSG00000261324	NA	50.3696	0.96353	0.351846	2.7385	0.00617208	0.0310232	NA
ENSG00000283375	NA	18.5065	0.963316	0.644666	1.49429	0.135101	0.303985	NA
ENSG00000235888	NA	14.2524	0.962914	0.703242	1.36925	0.170921	0.355379	NA
ENSG00000281991	TMEM265	709.726	0.962855	0.226238	4.25594	2.08174e-05	0.000260846	transmembrane protein 265
ENSG00000285830	NA	73.5951	0.962719	0.376225	2.55889	0.0105006	0.0469342	NA
ENSG00000263874	LINC00672	88.6215	0.962647	0.309168	3.11367	0.00184775	0.0117922	long intergenic non-protein coding RNA 672
ENSG00000112576	CCND3	855.717	0.961727	0.160667	5.98585	2.15263e-09	6.83588e-08	cyclin D3
ENSG00000184678	H2BC21	616.085	0.961612	0.145577	6.6055	3.96181e-11	1.65287e-09	H2B clustered histone 21
ENSG00000132386	SERPINF1	6.93583	0.961283	0.830896	1.15692	0.247304	0.44872	serpin family F member 1
ENSG00000145040	UCN2	7.25602	0.960982	0.834127	1.15208	0.249287	0.450762	urocortin 2
ENSG00000105771	SMG9	856.918	0.960826	0.18572	5.17353	2.29709e-07	4.80258e-06	SMG9 nonsense mediated mRNA decay factor
ENSG00000274641	H2BC17	28.9579	0.95984	0.432546	2.21905	0.0264834	0.0946477	H2B clustered histone 17
ENSG00000072864	NDE1	532.454	0.959364	0.186723	5.1379	2.7783e-07	5.67387e-06	nudE neurodevelopment protein 1
ENSG00000052795	FNIP2	221.854	0.959212	0.238271	4.02571	5.68037e-05	0.000619378	folliculin interacting protein 2
ENSG00000272690	LINC02018	17.7501	0.959172	0.609435	1.57387	0.115518	0.271905	long intergenic non-protein coding RNA 2018
ENSG00000077157	PPP1R12B	295.007	0.959115	0.221981	4.3207	1.55534e-05	0.000203582	protein phosphatase 1 regulatory subunit 12B
ENSG00000213442	NA	51.1839	0.958204	0.398952	2.4018	0.0163145	0.0653357	NA
ENSG00000099849	RASSF7	1005.96	0.957839	0.156935	6.10341	1.0383e-09	3.47013e-08	Ras association domain family member 7
ENSG00000197879	MYO1C	3879.02	0.957318	0.1134	8.44193	3.12146e-17	2.7736e-15	myosin IC
ENSG00000138100	TRIM54	125.633	0.956033	0.218499	4.37546	1.21175e-05	0.000163949	tripartite motif containing 54
ENSG00000175591	P2RY2	44.7816	0.955868	0.371089	2.57584	0.00999961	0.0451976	purinergic receptor P2Y2
ENSG00000230715	NA	13.144	0.955635	0.694032	1.37693	0.168533	0.352038	NA
ENSG00000180353	HCLS1	8.58241	0.954748	0.775895	1.23051	0.218506	0.41539	hematopoietic cell-specific Lyn substrate 1
ENSG00000284642	NA	35.3988	0.954447	0.463169	2.06069	0.0393328	0.126735	NA
ENSG00000158828	PINK1	1067.04	0.953658	0.126873	7.51662	5.62125e-14	3.4175e-12	PTEN induced kinase 1
ENSG00000274292	NA	10.3156	0.953649	0.903336	1.0557	0.291107	0.497755	NA
ENSG00000158195	WASF2	3626.14	0.953444	0.147009	6.48564	8.83576e-11	3.50435e-09	WASP family member 2
ENSG00000235552	NA	16.0394	0.952559	0.679475	1.4019	0.160944	0.341746	NA
ENSG00000073792	IGF2BP2	209.521	0.951181	0.213656	4.45194	8.50995e-06	0.000119879	insulin like growth factor 2 mRNA binding protein 2
ENSG00000036672	USP2	39.8124	0.950771	0.431161	2.20514	0.027444	0.0971501	ubiquitin specific peptidase 2
ENSG00000068489	PRR11	2081.28	0.949935	0.181889	5.2226	1.76424e-07	3.78269e-06	proline rich 11
ENSG00000156535	CD109	32.8547	0.949391	0.49775	1.90737	0.056473	0.164212	CD109 molecule
ENSG00000188994	ZNF292	397.61	0.948514	0.279836	3.38953	0.00070012	0.00527932	zinc finger protein 292
ENSG00000257767	NA	9.63681	0.94838	1.49957	0.632437	0.527102	0.715579	NA
ENSG00000279118	NA	8.43092	0.948348	0.773417	1.22618	0.220131	0.417449	NA
ENSG00000136114	THSD1	14.4109	0.947567	0.583273	1.62457	0.104254	0.253163	thrombospondin type 1 domain containing 1
ENSG00000118804	STBD1	148.677	0.946847	0.268926	3.52085	0.000430161	0.0035256	starch binding domain 1
ENSG00000226179	NA	64.0899	0.946789	0.396626	2.38711	0.0169815	0.0674227	NA
ENSG00000265411	NA	9.35208	0.94678	0.742233	1.27558	0.202103	0.395811	NA
ENSG00000188064	WNT7B	3338.84	0.946694	0.116678	8.11371	4.90985e-16	3.86144e-14	Wnt family member 7B
ENSG00000007384	RHBDF1	777.297	0.946231	0.195517	4.83964	1.30075e-06	2.28521e-05	rhomboid 5 homolog 1
ENSG00000120875	DUSP4	2318.44	0.945981	0.12166	7.77562	7.50785e-15	5.10147e-13	dual specificity phosphatase 4
ENSG00000171219	CDC42BPG	287.793	0.945852	0.239127	3.95544	7.63944e-05	0.000800964	CDC42 binding protein kinase gamma
ENSG00000135451	TROAP	1558.34	0.945405	0.165041	5.72832	1.01432e-08	2.79383e-07	trophinin associated protein
ENSG00000105404	RABAC1	3181.85	0.944867	0.214451	4.40597	1.0531e-05	0.000144163	Rab acceptor 1
ENSG00000130396	AFDN	1058.65	0.944749	0.306588	3.0815	0.00205963	0.0128384	afadin, adherens junction formation factor
ENSG00000163884	KLF15	148.956	0.943812	0.283129	3.3335	0.000857605	0.00625503	Kruppel like factor 15
ENSG00000204272	NBDY	1642.8	0.943569	0.223656	4.21883	2.45571e-05	0.000301571	negative regulator of P-body association
ENSG00000266916	ZNF793-AS1	54.7322	0.94337	0.36725	2.56874	0.010207	0.0459103	ZNF793 antisense RNA 1 (head to head)
ENSG00000272871	NA	5.45913	0.943188	0.934458	1.00934	0.312811	0.521663	NA
ENSG00000125505	MBOAT7	5444.6	0.943031	0.116181	8.11693	4.78112e-16	3.77627e-14	membrane bound O-acyltransferase domain containing 7
ENSG00000135404	CD63	7266.41	0.94221	0.215144	4.37943	1.18991e-05	0.000161232	CD63 molecule
ENSG00000101745	ANKRD12	3576.99	0.942192	0.212903	4.42545	9.62431e-06	0.000132645	ankyrin repeat domain 12
ENSG00000145147	SLIT2	19.1343	0.942005	0.806685	1.16775	0.242908	0.443532	slit guidance ligand 2
ENSG00000178201	VN1R1	9.7829	0.940605	0.823717	1.1419	0.253494	0.455451	vomeronasal 1 receptor 1
ENSG00000221923	ZNF880	177.259	0.940581	0.225834	4.16493	3.11448e-05	0.000368454	zinc finger protein 880
ENSG00000169249	ZRSR2	233.962	0.939301	0.275679	3.40723	0.000656267	0.0050079	zinc finger CCCH-type, RNA binding motif and serine/arginine rich 2
ENSG00000271151	NA	6.4504	0.938979	0.906968	1.03529	0.300532	0.508025	NA
ENSG00000259399	TGIF2-RAB5IF	20.3575	0.938835	0.879524	1.06744	0.285775	0.491915	TGIF2-RAB5IF readthrough
ENSG00000106538	RARRES2	127.373	0.938758	0.303522	3.09288	0.00198222	0.0124695	retinoic acid receptor responder 2
ENSG00000232450	NA	5.1887	0.938689	1.04269	0.900258	0.367983	0.576876	NA
ENSG00000146232	NFKBIE	277.843	0.938497	0.255041	3.6798	0.00023342	0.00210751	NFKB inhibitor epsilon
ENSG00000226562	NA	34.9059	0.938472	0.399777	2.34749	0.0189005	0.0730638	NA
ENSG00000181378	CFAP65	14.5888	0.938337	0.68981	1.36028	0.17374	0.359258	cilia and flagella associated protein 65
ENSG00000158055	GRHL3	659.894	0.938106	0.178189	5.26468	1.40433e-07	3.07886e-06	grainyhead like transcription factor 3
ENSG00000105642	KCNN1	5.74688	0.93809	0.947119	0.990466	0.321946	0.531269	potassium calcium-activated channel subfamily N member 1
ENSG00000179909	ZNF154	5.43071	0.938086	0.970401	0.966699	0.333694	0.543857	zinc finger protein 154
ENSG00000147459	DOCK5	247.935	0.937679	0.246343	3.8064	0.000141006	0.00135451	dedicator of cytokinesis 5
ENSG00000273568	NA	8.82183	0.937252	0.767693	1.22087	0.222136	0.419958	NA
ENSG00000159176	CSRP1	1495.03	0.937024	0.139228	6.73015	1.69484e-11	7.44038e-10	cysteine and glycine rich protein 1
ENSG00000128228	SDF2L1	396.145	0.936885	0.252606	3.70887	0.000208184	0.0019114	stromal cell derived factor 2 like 1
ENSG00000144712	CAND2	13.9823	0.93629	0.598508	1.56437	0.11773	0.27576	cullin associated and neddylation dissociated 2 (putative)
ENSG00000234444	ZNF736	57.5534	0.936155	0.468624	1.99767	0.0457526	0.141027	zinc finger protein 736
ENSG00000260992	NA	15.8275	0.93549	0.567458	1.64856	0.0992374	0.245103	NA
ENSG00000169184	MN1	19.1575	0.93502	0.688996	1.35708	0.174757	0.360516	MN1 proto-oncogene, transcriptional regulator
ENSG00000123240	OPTN	689.498	0.934968	0.235024	3.97818	6.94457e-05	0.000739767	optineurin
ENSG00000105976	MET	796.157	0.93489	0.199211	4.69298	2.6926e-06	4.3236e-05	MET proto-oncogene, receptor tyrosine kinase
ENSG00000187091	PLCD1	211.575	0.934364	0.260168	3.59138	0.000328927	0.00281576	phospholipase C delta 1
ENSG00000156232	WHAMM	435.165	0.934172	0.165554	5.64269	1.67412e-08	4.42017e-07	WASP homolog associated with actin, golgi membranes and microtubules
ENSG00000197976	AKAP17A	369.58	0.93349	0.193134	4.83339	1.34229e-06	2.3404e-05	A-kinase anchoring protein 17A
ENSG00000180861	LINC01559	15.8765	0.933283	0.590443	1.58065	0.113958	0.269401	long intergenic non-protein coding RNA 1559
ENSG00000154928	EPHB1	16.1172	0.932723	0.565493	1.6494	0.0990659	0.244843	EPH receptor B1
ENSG00000105617	LENG1	456.672	0.932508	0.23878	3.90531	9.41061e-05	0.000956167	leukocyte receptor cluster member 1
ENSG00000272767	JMJD1C-AS1	70.3003	0.932505	0.288441	3.23292	0.00122534	0.00840323	JMJD1C antisense RNA 1
ENSG00000278993	NA	8.15298	0.932462	0.823944	1.13171	0.257758	0.459745	NA
ENSG00000185813	PCYT2	1518.78	0.93234	0.142136	6.55951	5.39865e-11	2.20747e-09	phosphate cytidylyltransferase 2, ethanolamine
ENSG00000138593	SECISBP2L	296.447	0.93216	0.220411	4.2292	2.34523e-05	0.000290318	SECIS binding protein 2 like
ENSG00000130751	NPAS1	50.5362	0.931452	0.337717	2.75808	0.00581411	0.0296206	neuronal PAS domain protein 1
ENSG00000261512	NA	428.014	0.931371	0.223473	4.16771	3.07673e-05	0.000364747	NA
ENSG00000100314	CABP7	7.58675	0.931334	0.861109	1.08155	0.279452	0.485462	calcium binding protein 7
ENSG00000130222	GADD45G	157.166	0.931257	0.223892	4.1594	3.19083e-05	0.000375624	growth arrest and DNA damage inducible gamma
ENSG00000123989	CHPF	1585.31	0.931042	0.13621	6.83534	8.18103e-12	3.81179e-10	chondroitin polymerizing factor
ENSG00000272414	FAM47E-STBD1	231.627	0.931033	0.23764	3.91784	8.93474e-05	0.000915365	FAM47E-STBD1 readthrough
ENSG00000260534	NA	42.5476	0.93066	1.66136	0.560179	0.575358	0.750124	NA
ENSG00000146192	FGD2	12.219	0.930474	0.662764	1.40393	0.16034	0.340973	FYVE, RhoGEF and PH domain containing 2
ENSG00000218426	NA	24.8854	0.929973	0.581409	1.59952	0.109706	0.262674	NA
ENSG00000255843	NA	61.8451	0.929685	0.599813	1.54996	0.121152	0.281155	NA
ENSG00000157510	AFAP1L1	106.63	0.929588	0.270049	3.44229	0.000576807	0.00448364	actin filament associated protein 1 like 1
ENSG00000246228	CASC8	5.73341	0.92928	0.945357	0.982994	0.32561	0.534975	cancer susceptibility 8
ENSG00000121413	ZSCAN18	109.712	0.929158	0.242481	3.83187	0.00012717	0.00124358	zinc finger and SCAN domain containing 18
ENSG00000251474	RPL32P3	186.031	0.928933	0.43435	2.13868	0.032462	0.109662	ribosomal protein L32 pseudogene 3
ENSG00000267898	NA	6.65483	0.928929	0.854557	1.08703	0.277024	0.482582	NA
ENSG00000172594	SMPDL3A	215.612	0.928609	0.20759	4.47328	7.70295e-06	0.000109512	sphingomyelin phosphodiesterase acid like 3A
ENSG00000123576	ESX1	20.8452	0.928386	0.565395	1.64201	0.100587	0.247142	ESX homeobox 1
ENSG00000240591	NA	20.9295	0.928218	0.542152	1.7121	0.0868784	0.223074	NA
ENSG00000204055	NA	34.5936	0.927744	0.630016	1.47257	0.140867	0.312895	NA
ENSG00000127329	PTPRB	5.19536	0.927465	0.961421	0.964682	0.334704	0.544688	protein tyrosine phosphatase receptor type B
ENSG00000277224	H2BC7	14.5535	0.926396	0.614344	1.50794	0.131569	0.29818	H2B clustered histone 7
ENSG00000102471	NDFIP2	691.76	0.92604	0.251857	3.67685	0.000236134	0.00212578	Nedd4 family interacting protein 2
ENSG00000140416	TPM1	4760.34	0.925892	0.121476	7.622	2.49783e-14	1.60295e-12	tropomyosin 1
ENSG00000280213	UCKL1-AS1	26.6357	0.92575	0.496454	1.86473	0.0622196	0.175994	UCKL1 antisense RNA 1
ENSG00000268751	NA	9.70559	0.925645	0.71419	1.29608	0.194949	0.386967	NA
ENSG00000100196	KDELR3	737.811	0.925379	0.145784	6.34759	2.18719e-10	7.98886e-09	KDEL endoplasmic reticulum protein retention receptor 3
ENSG00000049769	PPP1R3F	373.691	0.924587	0.214619	4.30804	1.64704e-05	0.000213919	protein phosphatase 1 regulatory subunit 3F
ENSG00000260230	FRRS1L	7.10735	0.924505	0.881544	1.04873	0.2943	0.501406	ferric chelate reductase 1 like
ENSG00000142677	IL22RA1	27.4799	0.924337	0.442045	2.09105	0.0365236	0.119941	interleukin 22 receptor subunit alpha 1
ENSG00000261183	SPINT1-AS1	486.602	0.923331	0.223192	4.13694	3.51971e-05	0.000410159	SPINT1 antisense RNA 1
ENSG00000104852	SNRNP70	3554.64	0.923276	0.12623	7.31426	2.5881e-13	1.41101e-11	small nuclear ribonucleoprotein U1 subunit 70
ENSG00000184441	NA	45.0848	0.922814	0.390409	2.36371	0.018093	0.0707533	NA
ENSG00000233527	ZNF529-AS1	188.673	0.922453	0.238155	3.87333	0.000107359	0.0010685	ZNF529 antisense RNA 1
ENSG00000137193	PIM1	1849.12	0.922374	0.123644	7.45989	8.65918e-14	5.11307e-12	Pim-1 proto-oncogene, serine/threonine kinase
ENSG00000272702	NA	15.9106	0.922029	0.941158	0.979674	0.327247	0.536662	NA
ENSG00000229980	TOB1-AS1	56.0708	0.921942	0.324696	2.8394	0.00451984	0.0244256	TOB1 antisense RNA 1
ENSG00000140451	PIF1	391.088	0.92185	0.171455	5.37662	7.58981e-08	1.7372e-06	PIF1 5'-to-3' DNA helicase
ENSG00000270629	NBPF14	882.765	0.921504	0.203849	4.52052	6.16883e-06	8.99507e-05	NBPF member 14
ENSG00000262823	NA	37.1135	0.92144	0.403615	2.28296	0.0224325	0.0834031	NA
ENSG00000015520	NPC1L1	16.0538	0.921431	0.571215	1.61311	0.106721	0.257665	NPC1 like intracellular cholesterol transporter 1
ENSG00000163993	S100P	12746.9	0.92135	0.223317	4.12574	3.69537e-05	0.0004282	S100 calcium binding protein P
ENSG00000182586	LINC00334	9.87146	0.921269	0.77415	1.19004	0.234031	0.433464	long intergenic non-protein coding RNA 334
ENSG00000117399	CDC20	3085.64	0.921165	0.223574	4.12018	3.78572e-05	0.00043812	cell division cycle 20
ENSG00000261288	NA	7.14525	0.92056	0.975649	0.943536	0.345407	0.555984	NA
ENSG00000103067	ESRP2	1150.22	0.920555	0.137808	6.67996	2.39007e-11	1.02968e-09	epithelial splicing regulatory protein 2
ENSG00000168765	GSTM4	3646.81	0.920493	0.231221	3.98101	6.86217e-05	0.000732255	glutathione S-transferase mu 4
ENSG00000285857	NA	7.82282	0.920221	0.980311	0.938703	0.347883	0.558726	NA
ENSG00000258101	NA	24.2827	0.920082	0.494499	1.86063	0.0627958	0.177082	NA
ENSG00000224758	LINC01167	14.7658	0.919984	0.609516	1.50937	0.131205	0.297573	long intergenic non-protein coding RNA 1167
ENSG00000176454	LPCAT4	1537.42	0.919839	0.19385	4.74511	2.08392e-06	3.44127e-05	lysophosphatidylcholine acyltransferase 4
ENSG00000197279	ZNF165	255.87	0.919733	0.171589	5.3601	8.31756e-08	1.87928e-06	zinc finger protein 165
ENSG00000104946	TBC1D17	1597.31	0.919594	0.167418	5.49281	3.95589e-08	9.60953e-07	TBC1 domain family member 17
ENSG00000286588	NA	21.537	0.919452	0.550352	1.67066	0.0947886	0.236963	NA
ENSG00000233850	NA	5.65905	0.919352	0.882113	1.04222	0.297312	0.504908	NA
ENSG00000276449	NA	10.6761	0.919237	0.69049	1.33128	0.183097	0.371814	NA
ENSG00000232533	NA	121.765	0.919132	0.287479	3.19722	0.00138761	0.00931556	NA
ENSG00000274512	TBC1D3	1289.21	0.917779	0.162093	5.66204	1.49585e-08	4.00092e-07	TBC1 domain family member 3
ENSG00000137831	UACA	780.817	0.917727	0.23336	3.93267	8.40092e-05	0.000868377	uveal autoantigen with coiled-coil domains and ankyrin repeats
ENSG00000176788	BASP1	103.785	0.916506	0.279017	3.28477	0.00102066	0.00723583	brain abundant membrane attached signal protein 1
ENSG00000084764	MAPRE3	609.941	0.915659	0.144318	6.34473	2.22811e-10	8.10628e-09	microtubule associated protein RP/EB family member 3
ENSG00000196421	C20orf204	24.2503	0.915415	0.648465	1.41167	0.158049	0.337343	chromosome 20 open reading frame 204
ENSG00000174780	SRP72	1818.92	0.914832	0.265523	3.4454	0.000570223	0.00444115	signal recognition particle 72
ENSG00000230453	ANKRD18B	149.928	0.914186	0.397742	2.29844	0.0215367	0.0807385	ankyrin repeat domain 18B
ENSG00000255836	NA	118.009	0.913964	0.302141	3.02496	0.00248666	0.0150437	NA
ENSG00000172638	EFEMP2	45.1624	0.913802	0.454502	2.01056	0.0443723	0.137946	EGF containing fibulin extracellular matrix protein 2
ENSG00000207650	MIR570	20.1757	0.913522	0.565124	1.6165	0.105987	0.25636	microRNA 570
ENSG00000011478	QPCTL	548.958	0.913025	0.158501	5.76037	8.39316e-09	2.34324e-07	glutaminyl-peptide cyclotransferase like
ENSG00000105669	COPE	2661.97	0.91297	0.239107	3.81825	0.000134402	0.00129985	coatomer protein complex subunit epsilon
ENSG00000132466	ANKRD17	979.533	0.91286	0.362588	2.51763	0.0118149	0.0513674	ankyrin repeat domain 17
ENSG00000130294	KIF1A	172.428	0.91276	0.223311	4.08739	4.36259e-05	0.000495571	kinesin family member 1A
ENSG00000142798	HSPG2	981.737	0.91247	0.226089	4.03588	5.4397e-05	0.000597365	heparan sulfate proteoglycan 2
ENSG00000235146	NA	13.945	0.912455	0.649003	1.40593	0.159744	0.339941	NA
ENSG00000167642	SPINT2	11228.8	0.911349	0.121402	7.50687	6.056e-14	3.65775e-12	serine peptidase inhibitor, Kunitz type 2
ENSG00000197599	CCDC154	20.3334	0.911313	0.556826	1.63662	0.10171	0.249013	coiled-coil domain containing 154
ENSG00000179846	NKPD1	63.1368	0.910483	0.290854	3.13037	0.00174584	0.0112545	NTPase KAP family P-loop domain containing 1
ENSG00000164877	MICALL2	342.573	0.910172	0.310246	2.93371	0.00334934	0.0191471	MICAL like 2
ENSG00000133985	TTC9	1120.34	0.909743	0.170303	5.3419	9.19751e-08	2.06547e-06	tetratricopeptide repeat domain 9
ENSG00000064195	DLX3	330.216	0.909531	0.195711	4.64731	3.36286e-06	5.28507e-05	distal-less homeobox 3
ENSG00000123096	SSPN	147.84	0.909417	0.253595	3.58611	0.000335652	0.00286934	sarcospan
ENSG00000184164	CRELD2	575.391	0.909095	0.153539	5.92095	3.20095e-09	9.88185e-08	cysteine rich with EGF like domains 2
ENSG00000287431	NA	67.4044	0.909001	0.292444	3.10829	0.00188174	0.0119677	NA
ENSG00000267523	NA	16.5467	0.908943	0.641981	1.41584	0.156822	0.335461	NA
ENSG00000017797	RALBP1	5105.5	0.908902	0.240551	3.77842	0.000157825	0.0014974	ralA binding protein 1
ENSG00000079459	FDFT1	6002.62	0.908536	0.127821	7.1079	1.17822e-12	6.09968e-11	farnesyl-diphosphate farnesyltransferase 1
ENSG00000119986	AVPI1	528.149	0.90826	0.181723	4.99805	5.7913e-07	1.10688e-05	arginine vasopressin induced 1
ENSG00000144959	NCEH1	314.98	0.908198	0.314362	2.88901	0.00386451	0.0215197	neutral cholesterol ester hydrolase 1
ENSG00000100003	SEC14L2	171.594	0.908165	0.332758	2.72921	0.00634865	0.0317653	SEC14 like lipid binding 2
ENSG00000204335	SP5	6.84515	0.908096	1.30247	0.697211	0.485671	0.682546	Sp5 transcription factor
ENSG00000149922	TBX6	102.817	0.907694	0.253353	3.58273	0.000340025	0.0029027	T-box transcription factor 6
ENSG00000189143	CLDN4	11576.7	0.907623	0.123365	7.35723	1.87767e-13	1.04213e-11	claudin 4
ENSG00000165197	VEGFD	36.8754	0.907194	0.379239	2.39214	0.0167504	0.0666912	vascular endothelial growth factor D
ENSG00000272906	NA	16.6415	0.907101	0.524419	1.72973	0.0836791	0.216848	NA
ENSG00000243679	NA	75.2232	0.907074	0.29973	3.0263	0.00247563	0.0149916	NA
ENSG00000147036	LANCL3	9.75432	0.907066	0.770484	1.17727	0.239089	0.439423	LanC like 3
ENSG00000156381	ANKRD9	788.996	0.906903	0.265495	3.41589	0.000635744	0.00488152	ankyrin repeat domain 9
ENSG00000198171	DDRGK1	1082.17	0.906792	0.175656	5.1623	2.43928e-07	5.05412e-06	DDRGK domain containing 1
ENSG00000092969	TGFB2	116.335	0.90653	0.395827	2.29022	0.0220088	0.0821752	transforming growth factor beta 2
ENSG00000008517	IL32	71.735	0.90646	0.373948	2.42403	0.0153493	0.0622664	interleukin 32
ENSG00000130702	LAMA5	5659.9	0.906028	0.197152	4.59559	4.31536e-06	6.56973e-05	laminin subunit alpha 5
ENSG00000065054	SLC9A3R2	745.672	0.905783	0.167708	5.40094	6.62911e-08	1.53919e-06	SLC9A3 regulator 2
ENSG00000168477	TNXB	366.342	0.905726	0.16446	5.50727	3.64443e-08	8.90291e-07	tenascin XB
ENSG00000166579	NDEL1	1070.89	0.905411	0.139224	6.50327	7.85923e-11	3.13048e-09	nudE neurodevelopment protein 1 like 1
ENSG00000075702	WDR62	1056.63	0.905032	0.141725	6.38582	1.70482e-10	6.33975e-09	WD repeat domain 62
ENSG00000279265	NA	9.75842	0.904826	0.838924	1.07855	0.280786	0.48691	NA
ENSG00000286523	NA	11.6183	0.904785	0.668072	1.35432	0.175633	0.361476	NA
ENSG00000076108	BAZ2A	1801.11	0.904455	0.326076	2.77376	0.00554126	0.0285433	bromodomain adjacent to zinc finger domain 2A
ENSG00000120742	SERP1	3104.94	0.904314	0.159822	5.65825	1.52924e-08	4.07842e-07	stress associated endoplasmic reticulum protein 1
ENSG00000239665	NA	203.037	0.904211	0.223552	4.04475	5.23801e-05	0.00057693	NA
ENSG00000106686	SPATA6L	8.42377	0.903674	0.819966	1.10209	0.270424	0.474777	spermatogenesis associated 6 like
ENSG00000099860	GADD45B	1937.26	0.903595	0.132287	6.83057	8.45788e-12	3.90796e-10	growth arrest and DNA damage inducible beta
ENSG00000181789	COPG1	3113.17	0.903554	0.12636	7.15062	8.63869e-13	4.52296e-11	coatomer protein complex subunit gamma 1
ENSG00000179222	MAGED1	3239.74	0.903478	0.115273	7.83771	4.58819e-15	3.2243e-13	MAGE family member D1
ENSG00000166025	AMOTL1	158.744	0.903396	0.20802	4.34284	1.40651e-05	0.000186747	angiomotin like 1
ENSG00000167468	GPX4	9580.41	0.903086	0.251659	3.58853	0.000332543	0.00284408	glutathione peroxidase 4
ENSG00000255526	NEDD8-MDP1	20.5022	0.90304	0.497102	1.81661	0.0692767	0.189797	NEDD8-MDP1 readthrough
ENSG00000257900	NA	163.973	0.90285	0.204672	4.41121	1.02793e-05	0.000140936	NA
ENSG00000196535	MYO18A	2720.68	0.90255	0.170012	5.30875	1.10378e-07	2.45192e-06	myosin XVIIIA
ENSG00000067064	IDI1	3536.98	0.902322	0.146144	6.1742	6.64996e-10	2.28023e-08	isopentenyl-diphosphate delta isomerase 1
ENSG00000255108	NA	10.461	0.902173	0.717826	1.25681	0.208821	0.403875	NA
ENSG00000152766	ANKRD22	250.179	0.902087	0.203418	4.43464	9.22244e-06	0.000127816	ankyrin repeat domain 22
ENSG00000092929	UNC13D	388.574	0.901884	0.193046	4.67185	2.98494e-06	4.74427e-05	unc-13 homolog D
ENSG00000242147	LINC02657	14.4184	0.901872	0.642523	1.40364	0.160426	0.341077	long intergenic non-protein coding RNA 2657
ENSG00000257285	LOC101926933	10.5974	0.901869	0.783089	1.15168	0.249452	0.450874	uncharacterized LOC101926933
ENSG00000061273	HDAC7	1586.64	0.901514	0.138038	6.53089	6.53793e-11	2.6383e-09	histone deacetylase 7
ENSG00000022567	SLC45A4	423.755	0.901414	0.161067	5.59652	2.18694e-08	5.64642e-07	solute carrier family 45 member 4
ENSG00000204103	MAFB	70.6831	0.901006	0.283128	3.18233	0.00146096	0.00973028	MAF bZIP transcription factor B
ENSG00000133135	RNF128	49.9219	0.899845	0.379438	2.37152	0.0177151	0.0696765	ring finger protein 128
ENSG00000271425	NBPF10	209.164	0.899609	0.21181	4.24724	2.16424e-05	0.000269175	NBPF member 10
ENSG00000133226	SRRM1	2435.53	0.899436	0.186206	4.83033	1.36305e-06	2.37435e-05	serine and arginine repetitive matrix 1
ENSG00000171132	PRKCE	72.167	0.899038	0.30302	2.96692	0.00300795	0.0175177	protein kinase C epsilon
ENSG00000260141	NA	9.64216	0.898437	0.722844	1.24292	0.213898	0.409707	NA
ENSG00000135363	LMO2	26.3725	0.89761	0.460126	1.95079	0.0510819	0.15284	LIM domain only 2
ENSG00000068781	STON1-GTF2A1L	9.60199	0.897344	1.33904	0.670142	0.502767	0.696643	STON1-GTF2A1L readthrough
ENSG00000288597	NA	29.8092	0.896799	0.624933	1.43503	0.151277	0.328428	NA
ENSG00000128591	FLNC	33.2423	0.896575	0.396682	2.26018	0.0238099	0.0872605	filamin C
ENSG00000242375	NA	17.2346	0.896205	0.989924	0.905327	0.365292	0.574777	NA
ENSG00000203930	LINC00632	5.56982	0.896006	1.2594	0.711456	0.476802	0.675165	long intergenic non-protein coding RNA 632
ENSG00000213578	CPLX3	6.05545	0.895912	0.961085	0.932188	0.351239	0.561573	complexin 3
ENSG00000138772	ANXA3	569.942	0.895732	0.159324	5.62207	1.88687e-08	4.93955e-07	annexin A3
ENSG00000138760	SCARB2	1480.46	0.895179	0.209319	4.27664	1.89739e-05	0.000241513	scavenger receptor class B member 2
ENSG00000173486	FKBP2	1295.78	0.895096	0.22387	3.99828	6.38035e-05	0.000686389	FKBP prolyl isomerase 2
ENSG00000107263	RAPGEF1	629.034	0.894922	0.269269	3.32352	0.000888875	0.00644748	Rap guanine nucleotide exchange factor 1
ENSG00000125650	PSPN	138.678	0.894778	0.360659	2.48096	0.0131031	0.055442	persephin
ENSG00000196408	NOXO1	95.1092	0.894656	0.380183	2.35323	0.0186113	0.0722209	NADPH oxidase organizer 1
ENSG00000155428	TRIM74	7.06525	0.894043	0.992079	0.901181	0.367492	0.576591	tripartite motif containing 74
ENSG00000149503	INCENP	212.829	0.894029	0.256778	3.48172	0.000498199	0.0039912	inner centromere protein
ENSG00000260196	NA	5.19095	0.89384	1.04607	0.854476	0.392841	0.601475	NA
ENSG00000264019	NA	46.3093	0.89326	0.564823	1.58149	0.113767	0.269139	NA
ENSG00000106404	CLDN15	197.498	0.893234	0.289718	3.08311	0.00204848	0.0127949	claudin 15
ENSG00000161010	MRNIP	2963.88	0.89268	0.330466	2.70128	0.00690738	0.0339618	MRN complex interacting protein
ENSG00000174233	ADCY6	585.5	0.89261	0.208436	4.28241	1.84878e-05	0.000236138	adenylate cyclase 6
ENSG00000139354	GAS2L3	224.029	0.892498	0.201106	4.43794	9.08231e-06	0.000126416	growth arrest specific 2 like 3
ENSG00000145287	PLAC8	1669.91	0.892426	0.209285	4.26417	2.00648e-05	0.000252614	placenta associated 8
ENSG00000110092	CCND1	8144.72	0.892353	0.125927	7.08627	1.37775e-12	7.03415e-11	cyclin D1
ENSG00000272953	NA	16.1641	0.892191	0.705356	1.26488	0.205914	0.400347	NA
ENSG00000136231	IGF2BP3	329.108	0.891343	0.417778	2.13353	0.0328809	0.110612	insulin like growth factor 2 mRNA binding protein 3
ENSG00000157873	TNFRSF14	14.7087	0.890701	0.676494	1.31664	0.187958	0.378291	TNF receptor superfamily member 14
ENSG00000090905	TNRC6A	877.145	0.890419	0.351114	2.53598	0.0112132	0.0492995	trinucleotide repeat containing adaptor 6A
ENSG00000130545	CRB3	289.963	0.89001	0.209975	4.23864	2.2488e-05	0.000278942	crumbs cell polarity complex component 3
ENSG00000101638	ST8SIA5	6.24093	0.889422	0.905017	0.982768	0.325722	0.535063	ST8 alpha-N-acetyl-neuraminide alpha-2,8-sialyltransferase 5
ENSG00000283897	NA	10.3391	0.888963	0.656537	1.35402	0.175731	0.361596	NA
ENSG00000270332	SMC2-AS1	11.0262	0.888952	0.775761	1.14591	0.251833	0.453422	SMC2 antisense RNA 1 (head to head)
ENSG00000165886	UBTD1	484.08	0.888753	0.145499	6.10831	1.00692e-09	3.37748e-08	ubiquitin domain containing 1
ENSG00000145217	SLC26A1	35.3454	0.887955	0.82011	1.08273	0.27893	0.484828	solute carrier family 26 member 1
ENSG00000148660	CAMK2G	4520.33	0.887764	0.157141	5.64946	1.60954e-08	4.2817e-07	calcium/calmodulin dependent protein kinase II gamma
ENSG00000008128	CDK11A	470.841	0.887249	0.213284	4.15994	3.18333e-05	0.000375219	cyclin dependent kinase 11A
ENSG00000157020	SEC13	2474.45	0.887215	0.12761	6.95256	3.58704e-12	1.75385e-10	SEC13 homolog, nuclear pore and COPII coat complex component
ENSG00000250318	NA	17.2786	0.887056	0.560621	1.58228	0.113587	0.269004	NA
ENSG00000231731	NA	5.47281	0.886512	0.976334	0.908001	0.363878	0.573772	NA
ENSG00000063660	GPC1	3067.18	0.885206	0.126592	6.99261	2.69813e-12	1.33691e-10	glypican 1
ENSG00000123159	GIPC1	3984.12	0.885099	0.159117	5.56258	2.6582e-08	6.69331e-07	GIPC PDZ domain containing family member 1
ENSG00000266079	SNORA59B	6.78962	0.884987	0.941804	0.939672	0.347386	0.558174	small nucleolar RNA, H/ACA box 59B
ENSG00000166317	SYNPO2L	9.64224	0.884928	0.751104	1.17817	0.238729	0.439111	synaptopodin 2 like
ENSG00000070081	NUCB2	535.601	0.884848	0.199345	4.43877	9.04753e-06	0.000126367	nucleobindin 2
ENSG00000089159	PXN	2298.22	0.884827	0.156754	5.64468	1.65493e-08	4.38396e-07	paxillin
ENSG00000173991	TCAP	22.0184	0.884469	0.496553	1.78122	0.0748771	0.199983	titin-cap
ENSG00000089356	FXYD3	6546.54	0.884244	0.22963	3.85074	0.000117762	0.00115955	FXYD domain containing ion transport regulator 3
ENSG00000180667	YOD1	267.121	0.883943	0.277921	3.18056	0.00146991	0.00977834	YOD1 deubiquitinase
ENSG00000104859	CLASRP	848.175	0.883293	0.173813	5.08186	3.73756e-07	7.4277e-06	CLK4 associating serine/arginine rich protein
ENSG00000283930	NA	5.6333	0.881928	0.955571	0.922934	0.356042	0.565907	NA
ENSG00000272369	NA	14.6787	0.881634	0.614569	1.43456	0.151414	0.328506	NA
ENSG00000188981	MSANTD1	13.1203	0.881292	0.624896	1.4103	0.15845	0.337998	Myb/SANT DNA binding domain containing 1
ENSG00000270607	NA	18.4537	0.881269	0.51929	1.69707	0.0896844	0.227683	NA
ENSG00000139182	CLSTN3	568.152	0.881181	0.160426	5.49277	3.95674e-08	9.60953e-07	calsyntenin 3
ENSG00000149300	C11orf52	104.448	0.880877	0.278575	3.16208	0.00156645	0.0103029	chromosome 11 open reading frame 52
ENSG00000188643	S100A16	6353.81	0.880864	0.127068	6.93225	4.14214e-12	2.00406e-10	S100 calcium binding protein A16
ENSG00000164609	SLU7	906.418	0.880808	0.258773	3.40379	0.00066458	0.00505672	SLU7 homolog, splicing factor
ENSG00000257653	NA	51.0787	0.880112	0.362166	2.43014	0.0150931	0.0614972	NA
ENSG00000122861	PLAU	340.972	0.879017	0.214049	4.10662	4.01495e-05	0.000461767	plasminogen activator, urokinase
ENSG00000072682	P4HA2	280.248	0.878966	0.216887	4.05265	5.06403e-05	0.000560775	prolyl 4-hydroxylase subunit alpha 2
ENSG00000160712	IL6R	88.8786	0.87819	0.264127	3.32487	0.000884583	0.00642644	interleukin 6 receptor
ENSG00000272468	NA	19.4806	0.878164	0.527358	1.66522	0.0958697	0.239021	NA
ENSG00000162063	CCNF	527.995	0.87765	0.160114	5.48142	4.21916e-08	1.01933e-06	cyclin F
ENSG00000253356	NA	31.3688	0.877021	0.503515	1.7418	0.0815441	0.213326	NA
ENSG00000130827	PLXNA3	604.423	0.876716	0.35594	2.4631	0.013774	0.0574757	plexin A3
ENSG00000075399	VPS9D1	335.756	0.876618	0.211831	4.13829	3.49905e-05	0.000408266	VPS9 domain containing 1
ENSG00000160752	FDPS	7430.64	0.876215	0.191566	4.57396	4.78598e-06	7.17974e-05	farnesyl diphosphate synthase
ENSG00000268858	NA	177.659	0.87602	0.201994	4.33685	1.4454e-05	0.000191497	NA
ENSG00000176919	C8G	22.6874	0.875863	0.537911	1.62827	0.103469	0.251951	complement C8 gamma chain
ENSG00000173727	NA	173.331	0.875717	0.279684	3.13109	0.00174158	0.0112309	NA
ENSG00000272473	NA	10.7158	0.87524	0.71699	1.22071	0.222194	0.419966	NA
ENSG00000283199	C13orf46	20.8831	0.875171	0.533004	1.64196	0.100598	0.247142	chromosome 13 open reading frame 46
ENSG00000135686	KLHL36	801.918	0.874794	0.149537	5.85	4.91578e-09	1.46067e-07	kelch like family member 36
ENSG00000250073	LOC101929340	25.0997	0.874646	0.665223	1.31482	0.188572	0.379072	uncharacterized LOC101929340
ENSG00000236130	PTCSC2	20.6383	0.874457	0.501289	1.74442	0.0810863	0.212512	papillary thyroid carcinoma susceptibility candidate 2
ENSG00000014216	CAPN1	7069.97	0.873811	0.178613	4.89221	9.97087e-07	1.80668e-05	calpain 1
ENSG00000179348	GATA2	781.278	0.873702	0.201585	4.33417	1.46312e-05	0.000193153	GATA binding protein 2
ENSG00000251988	NA	7.05007	0.87359	0.804285	1.08617	0.277404	0.482903	NA
ENSG00000267815	NA	1245.27	0.873477	0.355908	2.45422	0.014119	0.058548	NA
ENSG00000176593	LOC100128398	71.6643	0.873359	0.367253	2.37808	0.0174028	0.068697	uncharacterized LOC100128398
ENSG00000274528	NA	22.5733	0.873166	0.478305	1.82555	0.0679188	0.187131	NA
ENSG00000273151	NA	21.2672	0.872977	0.598937	1.45755	0.144966	0.319087	NA
ENSG00000157227	MMP14	429.033	0.872733	0.274852	3.17529	0.00149689	0.00992306	matrix metallopeptidase 14
ENSG00000183196	CHST6	20.6017	0.872442	0.569944	1.53075	0.125831	0.288704	carbohydrate sulfotransferase 6
ENSG00000236714	LINC01844	7.70889	0.872287	0.786976	1.1084	0.267688	0.471765	long intergenic non-protein coding RNA 1844
ENSG00000163157	TMOD4	8.07697	0.872067	0.804057	1.08458	0.278106	0.483726	tropomodulin 4
ENSG00000238120	LINC01589	13.4783	0.871341	0.680719	1.28003	0.200535	0.39395	long intergenic non-protein coding RNA 1589
ENSG00000196642	RABL6	3205.56	0.871069	0.162127	5.37277	7.75354e-08	1.77133e-06	RAB, member RAS oncogene family like 6
ENSG00000110719	TCIRG1	1207.83	0.870243	0.168438	5.16655	2.3846e-07	4.96308e-06	T cell immune regulator 1, ATPase H+ transporting V0 subunit a3
ENSG00000104866	PPP1R37	590.767	0.870163	0.174201	4.99518	5.87814e-07	1.11884e-05	protein phosphatase 1 regulatory subunit 37
ENSG00000135953	MFSD9	349.374	0.870141	0.255278	3.4086	0.000652977	0.00498691	major facilitator superfamily domain containing 9
ENSG00000259321	NA	11.5776	0.869632	0.639527	1.35981	0.173892	0.359332	NA
ENSG00000115844	DLX2	12.2929	0.86953	0.643209	1.35186	0.176419	0.362488	distal-less homeobox 2
ENSG00000105556	MIER2	427.507	0.869478	0.188973	4.60108	4.20307e-06	6.42524e-05	MIER family member 2
ENSG00000132432	SEC61G	914.22	0.869279	0.251584	3.45522	0.00054984	0.004328	SEC61 translocon gamma subunit
ENSG00000100311	PDGFB	278.125	0.869044	0.182518	4.76142	1.9224e-06	3.22119e-05	platelet derived growth factor subunit B
ENSG00000279108	NA	8.9798	0.869003	0.740955	1.17281	0.24087	0.44125	NA
ENSG00000134245	WNT2B	55.885	0.86891	0.32584	2.66668	0.00766049	0.0368989	Wnt family member 2B
ENSG00000196968	FUT11	446.567	0.86802	0.253779	3.42038	0.000625345	0.00481969	fucosyltransferase 11
ENSG00000170100	ZNF778	239.521	0.867894	0.40463	2.14491	0.03196	0.108482	zinc finger protein 778
ENSG00000219565	NA	9.79311	0.86748	0.815683	1.0635	0.287555	0.494123	NA
ENSG00000270344	NA	53.5154	0.867356	0.352149	2.46304	0.0137765	0.0574757	NA
ENSG00000182218	HHIPL1	12.4993	0.867138	0.608548	1.42493	0.154177	0.331646	HHIP like 1
ENSG00000129214	SHBG	9.97703	0.867121	0.690429	1.25592	0.209146	0.404244	sex hormone binding globulin
ENSG00000067082	KLF6	1594.43	0.867051	0.220949	3.92421	8.7016e-05	0.000896948	Kruppel like factor 6
ENSG00000126456	IRF3	1555.48	0.866712	0.234732	3.69235	0.000222193	0.00202095	interferon regulatory factor 3
ENSG00000280383	NA	68.0365	0.866537	0.332779	2.60394	0.0092158	0.0423925	NA
ENSG00000214331	LOC283922	20.003	0.866422	0.568919	1.52293	0.127777	0.291728	pyruvate dehydrogenase phosphatase regulatory subunit pseudogene
ENSG00000172819	RARG	2615.09	0.866025	0.11476	7.5464	4.47438e-14	2.73826e-12	retinoic acid receptor gamma
ENSG00000259341	NA	58.8603	0.865775	0.438581	1.97404	0.0483776	0.147031	NA
ENSG00000126231	PROZ	8.62354	0.865239	0.739769	1.16961	0.24216	0.442578	protein Z, vitamin K dependent plasma glycoprotein
ENSG00000285632	NA	9.79801	0.865216	0.731052	1.18352	0.236603	0.436373	NA
ENSG00000105698	USF2	2253.73	0.865203	0.131774	6.56581	5.17521e-11	2.13025e-09	upstream transcription factor 2, c-fos interacting
ENSG00000260423	LINC02367	15.3853	0.865179	0.556012	1.55604	0.119697	0.278761	long intergenic non-protein coding RNA 2367
ENSG00000224272	NA	10.792	0.865178	0.698892	1.23793	0.215743	0.412152	NA
ENSG00000244242	IFITM10	272.692	0.864777	0.278213	3.10833	0.00188149	0.0119677	interferon induced transmembrane protein 10
ENSG00000244491	NA	204.821	0.864738	0.489243	1.7675	0.0771441	0.204647	NA
ENSG00000178809	TRIM73	30.0532	0.864548	0.50455	1.7135	0.08662	0.222596	tripartite motif containing 73
ENSG00000281453	TGFB2-OT1	66.9205	0.864223	0.316458	2.73093	0.00631564	0.0316244	TGFB2 overlapping transcript 1
ENSG00000267026	LOC102724684	8.92855	0.864105	1.2369	0.698604	0.4848	0.681812	uncharacterized LOC102724684
ENSG00000122547	EEPD1	96.1779	0.863193	0.318511	2.71009	0.00672647	0.0332491	endonuclease/exonuclease/phosphatase family domain containing 1
ENSG00000185670	ZBTB3	60.6275	0.862845	0.369387	2.33588	0.0194975	0.0748551	zinc finger and BTB domain containing 3
ENSG00000112977	DAP	4563.26	0.862107	0.125276	6.88168	5.91492e-12	2.79589e-10	death associated protein
ENSG00000119777	TMEM214	3991.07	0.861075	0.144371	5.96433	2.45636e-09	7.73397e-08	transmembrane protein 214
ENSG00000130711	PRDM12	11.8423	0.861026	0.747453	1.15195	0.249343	0.450783	PR/SET domain 12
ENSG00000123342	MMP19	25.1727	0.860711	0.455161	1.891	0.058624	0.16861	matrix metallopeptidase 19
ENSG00000226979	LTA	8.7938	0.860572	0.822354	1.04647	0.295342	0.502606	lymphotoxin alpha
ENSG00000197372	ZNF675	31.3192	0.860032	0.583458	1.47403	0.140475	0.312536	zinc finger protein 675
ENSG00000100292	HMOX1	1504.22	0.85988	0.148211	5.80173	6.56348e-09	1.89245e-07	heme oxygenase 1
ENSG00000274750	H3C6	42.3328	0.859879	0.445625	1.9296	0.0536561	0.158439	H3 clustered histone 6
ENSG00000160602	NEK8	176.313	0.859565	0.213136	4.03295	5.50804e-05	0.000602801	NIMA related kinase 8
ENSG00000161904	LEMD2	1421.51	0.859161	0.156893	5.4761	4.34805e-08	1.04773e-06	LEM domain containing 2
ENSG00000213445	SIPA1	929.242	0.859008	0.274477	3.12961	0.00175036	0.0112757	signal-induced proliferation-associated 1
ENSG00000166471	TMEM41B	994.782	0.859	0.147659	5.81746	5.975e-09	1.73632e-07	transmembrane protein 41B
ENSG00000011243	AKAP8L	1127.54	0.858932	0.153311	5.60254	2.11232e-08	5.46778e-07	A-kinase anchoring protein 8 like
ENSG00000263826	NA	7.44664	0.858854	0.808092	1.06282	0.287865	0.494499	NA
ENSG00000135541	AHI1	231.715	0.858814	0.377099	2.27742	0.022761	0.0842854	Abelson helper integration site 1
ENSG00000258150	LOC388242	146.127	0.858728	0.248197	3.45987	0.000540436	0.00426132	SAGA complex associated factor 29 pseudogene
ENSG00000070159	PTPN3	649.306	0.858099	0.166908	5.14115	2.73064e-07	5.59509e-06	protein tyrosine phosphatase non-receptor type 3
ENSG00000213903	LTB4R	185.528	0.857961	0.347798	2.46684	0.0136311	0.0570621	leukotriene B4 receptor
ENSG00000105329	TGFB1	344.266	0.857477	0.204954	4.18375	2.86742e-05	0.000343459	transforming growth factor beta 1
ENSG00000143178	TBX19	61.1949	0.856887	0.302679	2.83101	0.0046401	0.024937	T-box transcription factor 19
ENSG00000104081	BMF	1248.49	0.856547	0.147677	5.80012	6.62668e-09	1.89883e-07	Bcl2 modifying factor
ENSG00000231663	COA6-AS1	82.9462	0.856321	0.325152	2.6336	0.00844842	0.0396416	COA6 antisense RNA 1
ENSG00000185269	NOTUM	16.726	0.8563	0.643647	1.33039	0.18339	0.372014	notum, palmitoleoyl-protein carboxylesterase
ENSG00000233705	NA	27.0914	0.856131	0.484037	1.76873	0.0769388	0.204249	NA
ENSG00000129493	HEATR5A	594.232	0.855242	0.23801	3.5933	0.000326518	0.00279936	HEAT repeat containing 5A
ENSG00000125351	UPF3B	964.304	0.855242	0.233611	3.66097	0.000251259	0.00223258	UPF3B regulator of nonsense mediated mRNA decay
ENSG00000066629	EML1	94.0391	0.854967	0.324229	2.63692	0.00836619	0.0393846	EMAP like 1
ENSG00000153933	DGKE	277.014	0.853515	0.191691	4.45256	8.48535e-06	0.000119715	diacylglycerol kinase epsilon
ENSG00000258232	NA	1838	0.853214	0.3346	2.54995	0.0107737	0.0478654	NA
ENSG00000273055	NA	6.55388	0.853176	1.00621	0.847912	0.396487	0.60476	NA
ENSG00000260459	NA	9.16944	0.852664	0.755442	1.1287	0.259026	0.461162	NA
ENSG00000203867	RBM20	5.91798	0.852574	1.32258	0.644627	0.519169	0.709183	RNA binding motif protein 20
ENSG00000197892	KIF13B	190.072	0.852566	0.275814	3.09109	0.00199425	0.012527	kinesin family member 13B
ENSG00000286379	NA	10.2059	0.852463	0.676856	1.25944	0.20787	0.402499	NA
ENSG00000285737	NA	6.13683	0.852433	0.909702	0.937047	0.348735	0.559442	NA
ENSG00000235663	NA	33.6257	0.851858	1.43923	0.591886	0.553927	0.733626	NA
ENSG00000147003	CLTRN	14.383	0.851673	0.562326	1.51455	0.129885	0.295088	collectrin, amino acid transport regulator
ENSG00000126391	FRMD8	387.608	0.851087	0.165696	5.13644	2.79997e-07	5.71182e-06	FERM domain containing 8
ENSG00000174567	GOLT1A	154.058	0.850831	0.255086	3.33546	0.000851575	0.0062258	golgi transport 1A
ENSG00000167657	DAPK3	382.257	0.850706	0.258755	3.28769	0.00101012	0.00718042	death associated protein kinase 3
ENSG00000108106	UBE2S	5437.53	0.8507	0.124611	6.82682	8.68161e-12	4.00134e-10	ubiquitin conjugating enzyme E2 S
ENSG00000164265	SCGB3A2	27.8708	0.850615	0.627403	1.35577	0.175172	0.360848	secretoglobin family 3A member 2
ENSG00000279716	NA	30.5422	0.850199	0.789914	1.07632	0.281785	0.487818	NA
ENSG00000230736	LOC339666	5.5358	0.849677	0.935536	0.908225	0.363759	0.573684	uncharacterized LOC339666
[truncated: 16,484 more rows]

## Sheet: Supplementary Table 3
Supplementary Table 3: Selected MSigDB Hallmark pathway from significantly differentially expressed genes of T347-RET+ compared to T347-Ctrl (log2FC+0.5; p-value < 0.05) (realted to Figure 4, E)
Index	Pathway	P-value	Adjusted p-value	Odds Ratio	Combined score
1	Cholesterol Homeostasis	3.279e-11	1.574e-09	5.99	144.61
2	TNF-alpha Signaling via NF-kB	6.296e-11	1.574e-09	3.3	77.54
3	Epithelial Mesenchymal Transition	6.733e-10	1.122e-08	3.12	65.96
4	Hypoxia	2.114e-09	2.643e-08	3.04	60.65
5	Apoptosis	1.994e-08	1.994e-07	3.15	55.88
6	p53 Pathway	5.544e-08	4.62e-07	2.78	46.5
7	Estrogen Response Early	4.243e-07	3.031e-06	2.62	38.44
8	Mitotic Spindle	9.801e-07	6.126e-06	2.56	35.36
9	Estrogen Response Late	1.123e-06	6.241e-06	2.54	34.79
10	Glycolysis	2.887e-06	1.444e-05	2.46	31.39
11	IL-2/STAT5 Signaling	6.357e-06	2.89e-05	2.4	28.69
12	Myogenesis	1.74e-05	6.693e-05	2.31	25.27
13	Apical Junction	1.74e-05	6.693e-05	2.31	25.27
14	TGF-beta Signaling	8.635e-05	0.0003084	3.76	35.18
15	Androgen Response	0.000111	0.0003699	2.76	25.15
16	UV Response Up	0.0001295	0.0004048	2.3	20.58
17	Coagulation	0.0001646	0.0004842	2.38	20.77
18	G2-M Checkpoint	0.0004328	0.001202	2.01	15.56
19	KRAS Signaling Up	0.0008904	0.002343	1.94	13.6
20	mTORC1 Signaling	0.003404	0.00851	1.8	10.21
21	Xenobiotic Metabolism	0.01132	0.02694	1.66	7.43
22	Protein Secretion	0.01577	0.03584	1.95	8.1
23	PI3K/AKT/mTOR Signaling	0.01718	0.03736	1.89	7.66
24	Complement	0.01955	0.0391	1.59	6.26
25	Inflammatory Response	0.01955	0.0391	1.59	6.26
26	DNA Repair	0.02216	0.04261	1.68	6.39
27	Unfolded Protein Response	0.03289	0.05874	1.73	5.9
28	KRAS Signaling Dn	0.03257	0.05874	1.52	5.22
29	UV Response Dn	0.04638	0.07997	1.57	4.83
30	Apical Surface	0.04845	0.08076	2.16	6.55
31	Adipogenesis	0.05229	0.08171	1.46	4.3
32	E2F Targets	0.05229	0.08171	1.46	4.3

## Sheet: Supplementary Table 4
Supplementary Table 4: KEGG pathways results for significantly upregulated genes from T347-RET+ vs T347-Ctrl (log2FC+0.5; P value < 0.05) (related to Figure 4, F)
Pathway	Description	GeneRatio	BgRatio	pvalue	p.adjust	qvalue	geneID	Count	geneSymbol
KEGG_STEROID_BIOSYNTHESIS	KEGG_STEROID_BIOSYNTHESIS	10/541	17/5245	1.25118e-06	0.000117814	0.000106196	1056/6307/10682/2222/6713/4047/50814/7108/6309/51478	10	CEL/MSMO1/EBP/FDFT1/SQLE/LSS/NSDHL/TM7SF2/SC5D/HSD17B7
KEGG_FOCAL_ADHESION	KEGG_FOCAL_ADHESION	43/541	199/5245	1.35418e-06	0.000117814	0.000106196	53358/3908/3695/3675/2317/3909/3910/3918/857/3673/330/81/3694/2932/3691/3914/896/4233/3911/7148/2889/595/5829/5155/1289/9564/824/1956/3915/2064/7059/10398/331/3688/10627/3913/10298/5595/858/394/7414/3693/1291	43	SHC3/LAMA2/ITGB7/ITGA3/FLNB/LAMA3/LAMA4/LAMC2/CAV1/ITGA2/BIRC3/ACTN4/ITGB6/GSK3B/ITGB4/LAMB3/CCND3/MET/LAMA5/TNXB/RAPGEF1/CCND1/PXN/PDGFB/COL5A1/BCAR1/CAPN2/EGFR/LAMC1/ERBB2/THBS3/MYL9/XIAP/ITGB1/MYL12A/LAMB2/PAK4/MAPK3/CAV2/ARHGAP5/VCL/ITGB5/COL6A1
KEGG_ECM_RECEPTOR_INTERACTION	KEGG_ECM_RECEPTOR_INTERACTION	22/541	84/5245	2.59837e-05	0.00150706	0.00135845	3908/3695/3675/3909/3910/3918/3673/3694/3691/3914/3339/3911/7148/1289/3915/375790/6382/7059/3688/3913/3693/1291	22	LAMA2/ITGB7/ITGA3/LAMA3/LAMA4/LAMC2/ITGA2/ITGB6/ITGB4/LAMB3/HSPG2/LAMA5/TNXB/COL5A1/LAMC1/AGRN/SDC1/THBS3/ITGB1/LAMB2/ITGB5/COL6A1
KEGG_PATHWAYS_IN_CANCER	KEGG_PATHWAYS_IN_CANCER	56/541	325/5245	5.57583e-05	0.00242548	0.00218631	5979/7704/7476/1436/3908/83593/8817/3675/598/3909/3910/3918/3673/650/112398/330/6513/2034/2261/7039/23624/4286/2932/7184/3914/7477/4233/10928/3911/595/5155/7482/7040/1613/1956/3915/1612/6923/4791/2064/1855/5467/331/5468/3728/3688/81029/3913/5900/4088/5595/7186/4792/7428/51588/2950	56	RET/ZBTB16/WNT7A/CSF1R/LAMA2/RASSF5/FGF18/ITGA3/BCL2L1/LAMA3/LAMA4/LAMC2/ITGA2/BMP2/EGLN2/BIRC3/SLC2A1/EPAS1/FGFR3/TGFA/CBLC/MITF/GSK3B/HSP90B1/LAMB3/WNT7B/MET/RALBP1/LAMA5/CCND1/PDGFB/WNT2B/TGFB1/DAPK3/EGFR/LAMC1/DAPK1/ELOB/NFKB2/ERBB2/DVL1/PPARD/XIAP/PPARG/JUP/ITGB1/WNT5B/LAMB2/RALGDS/SMAD3/MAPK3/TRAF2/NFKBIA/VHL/PIAS4/GSTP1
KEGG_TERPENOID_BACKBONE_BIOSYNTHESIS	KEGG_TERPENOID_BACKBONE_BIOSYNTHESIS	7/541	15/5245	0.000366954	0.01277	0.0115108	4597/3422/2224/3156/4598/39/3157	7	MVD/IDI1/FDPS/HMGCR/MVK/ACAT2/HMGCS1
KEGG_ALDOSTERONE_REGULATED_SODIUM_REABSORPTION	KEGG_ALDOSTERONE_REGULATED_SODIUM_REABSORPTION	12/541	42/5245	0.000778182	0.0225673	0.020342	6340/53828/6338/3291/8660/481/2810/9351/476/5595/6337/483	12	SCNN1G/FXYD4/SCNN1B/HSD11B2/IRS2/ATP1B1/SFN/SLC9A3R2/ATP1A1/MAPK3/SCNN1A/ATP1B3
KEGG_SMALL_CELL_LUNG_CANCER	KEGG_SMALL_CELL_LUNG_CANCER	18/541	84/5245	0.00187398	0.0465817	0.0419884	3908/3675/598/3909/3910/3918/3673/330/3914/3911/595/3915/331/3688/3913/7186/4792/51588	18	LAMA2/ITGA3/BCL2L1/LAMA3/LAMA4/LAMC2/ITGA2/BIRC3/LAMB3/LAMA5/CCND1/LAMC1/XIAP/ITGB1/LAMB2/TRAF2/NFKBIA/PIAS4

## Sheet: Supplementary Table 5
Supplementary Table 5: Intersection of significantly upregulated genes from ER+ve patient cohort from Cosgrove et al.,Nat Commun. 2022 (n = 13; log2FC+2; P value < 0.01 ) and T347-RET+ overexpressed genes (log2FC+1; P value < 0.05) (related to Figure 5, A)
GeneSymbol
ACSBG1
ADIRF
ADRA1B
AFAP1L1
ALDH1L1
ANLN
ANPEP
ANTXR2
BASP1
BCAS1
BMP1
C1QL1
CARD6
CAV1
CAVIN1
CCDC33
CCDC80
CCNO
CHD5
CLIC5
CLVS1
COL16A1
COL5A1
COL6A1
CRYAB
CSF2RB
CTSK
CYP11A1
DERL3
DNER
DOCK8
FADS2
GDA
GJA5
GLIS2
GNAO1
GPD1
GPRC5B
GRB7
HAPLN3
HAS2
HEG1
HRH3
HSPG2
HTRA1
IGDCC4
IGF2
IL1RL1
IL2RG
ITGBL1
ITPRIPL2
KCNMB4
KIF1A
KLF6
KLK5
KRT14
KRT17
KRT5
LAMA4
LIMS2
LMCD1
LTB
MAP7D2
MEGF6
MFGE8
MILR1
MITF
MMP14
MMRN2
MRC2
MSMO1
MYL9
NBL1
NECTIN4
NID2
NMNAT2
NRP2
NT5E
P3H3
PAQR6
PCDH7
PHACTR3
PIM1
PKMYT1
PLAC8
PLAT
PLAU
PPARG
PRSS3
PTPRH
RARRES2
REN
RFLNB
RHPN2
S100A10
S100A4
SHOX2
SLC45A4
STX1A
SYT1
TAGLN
TGFBR3
TIMP2
TMEM59L
TNNT2
TRIM29
TRIM74
TSPAN2
VWA5B2

## Sheet: Supplementary Table 6
Supplementary Table 6: BioPlanet Pathways results for significantly upregulated genes from ER+ve patinet cohort from Cosgrove et al.,Nat Commun. 2022 (n = 13; log2FC+2; P value < 0.01 ) and T347-RET+ overexpressed genes (log2FC+1; P value < 0.05) (related to Figure 5, B)
Index	Pathway	P-value	Adjusted p-value	Odds Ratio	Combined score
1	Fibroblast growth factor 1	2.632e-07	9.185e-05	45.49	689.19
2	Extracellular matrix organization	1.183e-05	0.002065	13.26	150.43
3	BDNF signaling pathway	9.217e-05	0.01072	6.15	57.13
4	EGFR1 pathway	0.0001857	0.0162	7.88	67.68
5	TGF-beta regulation of extracellular matrix	0.0002613	0.01824	3.92	32.32
6	Collagen biosynthesis and modifying enzymes	0.0004124	0.02313	12.59	98.13
7	Beta-1 integrin cell surface interactions	0.0004639	0.02313	12.18	93.52
8	Integrins in angiogenesis	0.0007163	0.02778	10.79	78.11
9	Interleukin-2 signaling pathway	0.000704	0.02778	3.09	22.46
10	Dissolution of fibrin clot	0.0008066	0.02815	61.95	441.23
11	Inhibition of matrix metalloproteinases	0.001033	0.03279	53.09	365.02
12	ECM-receptor interaction	0.001152	0.03351	9.43	63.83
13	Purine catabolism	0.001287	0.03455	46.46	309.18
14	Acetylcholine neurotransmitter release cycle	0.001568	0.03647	41.29	266.67
15	Norepinephrine neurotransmitter release cycle	0.001568	0.03647	41.29	266.67
16	Dopamine neurotransmitter release cycle	0.001874	0.03908	37.16	233.35
17	Syndecan 1 pathway	0.002016	0.03908	13.06	81.08
18	TSH regulation of gene expression	0.00196	0.03908	8.11	50.56
19	Delta Np63 pathway	0.002145	0.0394	12.77	78.44
20	Lipid digestion, mobilization, and transport	0.002279	0.03976	12.48	75.94
21	Platelet amyloid precursor protein pathway	0.002566	0.04265	30.96	184.71
22	Fibrinolysis pathway	0.00295	0.0468	28.58	166.51

## Sheet: Supplementary Table 7
Supplementary Table 7: KEA output for T347-RET+ compared to T347-Ctrl (log2FC+0.5; P value < 0.05) (related to Figure 5, E)
Rank	Protein	FET p-value	FDR	Odds Ratio	Overlapping Proteins
1	EGFR	1.44e-13	7.42e-11	1.708	JRK,SERPINE1,SCX,MPRIP,GJA5,PRSS8,PRSS3,CEL,DKK1,EML6,SPINT1,CLDN9,HSD11B2,ST3GAL4,ST3GAL5,SFN,S100A10,NGFR,AFAP1L2,GSTM1,DMPK,CHKA,HOMER1,MTHFR,L1CAM,FOSL1,GJB3,CYP1A1,REN,RET,CDKN1C,TINAGL1,LRRC4,CLTB,BHLHE41,PYGM,AREG,VSIR,MECP2,MRC2,JPH2,MMP28,ANXA8,SH3BGRL3,JAK3,DUSP5,FGFBP1,EMP1,SERPINB7,GPRC5A,ACSBG1,CRYAB,RAPGEF3,MGLL,IVL,AHNAK,PTAFR,ADCY5,NTF3,HAS2,FLNB,MEF2D,CCL22,GSN,EGLN2,WNT7A,COL16A…
2	MST1R	3.33e-09	8.55e-07	1.987	GJA5,PRSS8,SPINT1,HSD11B2,ST3GAL4,SFN,CHKA,FA2H,GJB3,RET,PRSS22,AREG,FGFBP1,TMF1,AHNAK,ADCY5,NTF3,FLNB,ZNF341,IRS2,FOXQ1,MAP3K6,PKP1,ROR1,CSF1R,SEMA7A,SHC3,RHOBTB2,SOCS1,PI3,BDNF,SP6,BCL2L1,PTPN21,MSLN,ITGB7,ITGB6,AMH,ITGA3,ITGA2,NGF,SPTB,SEMA3F,NECTIN4,MKI67,TRIM29,TNS4,ARL14,KRT8,KRT7,ACTN4,CCNO,EPHA2,GRB7,RRAD,PPL,TSPAN1,PAG1,IGF2,MICAL3,ITGBL1,CD22,CLIC5,NRP2,CLIC3,FKBP14,PTPRM,PTPRH,AKAP13,H…
3	ERBB2	1.04e-07	1.42e-05	1.558	PNMT,JRK,SERPINE1,SCX,GJA5,PRSS8,CEL,DKK1,SPINT1,HSD11B2,ST3GAL5,SFN,S100A10,NGFR,GSTM1,DMPK,CHKA,MTHFR,L1CAM,FOSL1,CYP1A1,REN,RET,CDKN1C,LRRC4,AREG,MECP2,ANXA8,SH3BGRL3,JAK3,DUSP5,FGFBP1,CNTD2,GPRC5A,ACSBG1,CRYAB,AHNAK,PTAFR,NTF3,HAS2,FLNB,CCL22,GSN,WNT7A,ANKRD35,UPK2,IRS2,SLC39A7,PHLDA1,PPP1R16B,MAP2K3,S100A2,S100A6,ROR1,CSF1R,SEMA7A,SHC3,FBLIM1,NPAS2,RHOBTB2,SOCS1,PI3,DRD4,BDNF,ZBTB16,CSPG4,BC…
4	SRC	1.11e-07	1.42e-05	1.509	SERPINE1,SCX,MPRIP,GJA5,CEL,DKK1,ST3GAL4,SFN,S100A10,NGFR,AFAP1L2,GSTM1,CHKA,HOMER1,L1CAM,FOSL1,GJB3,CYP1A1,REN,GSTM5,RET,CDKN1C,CLTB,BHLHE41,PEAR1,AREG,MYPN,MECP2,MRC2,JAK3,DUSP5,EMP1,ACSBG1,KIFC3,DSCAML1,RAPGEF3,IVL,AHNAK,PTAFR,ADCY5,NTF3,HAS2,FLNB,MEF2D,CCL22,GSN,EGLN2,WNT7A,IRS2,SLC39A7,MAP3K9,MAP3K6,MAP2K3,S100A6,MAL,PKP1,ROR1,CSF1R,SEMA7A,SHC3,FBLIM1,RHOBTB2,SOCS1,SRGAP3,PI3,DRD4,BDNF,ZBTB1…
5	PTK2	1.72e-07	1.77e-05	1.844	SERPINE1,DKK1,L1CAM,FOSL1,REN,RET,AREG,ANXA8,JAK3,RAPGEF3,PTAFR,HAS2,FLNB,MEF2D,GSN,LIMS2,IRS2,SDCBP2,MAL,CSF1R,SEMA7A,SHC3,FBLIM1,RHOBTB2,SOCS1,PI3,DRD4,BDNF,CSPG4,BCL2L1,BCAR3,PTPN21,ITGB7,ITGB6,ITGA3,ITGA2,NGF,SPTB,ARFGAP1,PECAM1,PLAG1,SEMA3F,ABLIM3,MYO10,BAIAP2,KLF8,MKI67,THSD7A,TNS4,KRT8,ACTN4,MAPK8IP3,EPHA2,GRB7,TGFA,APOB,PAG1,IGF2,MICAL3,ITGBL1,CALR,COL18A1,NRP2,PTPRH,HYAL1,RHOF,CEACAM6,RH…
6	MET	2.52e-07	2.16e-05	1.668	SERPINE1,MPRIP,GJA5,PRSS8,DKK1,SPINT1,ST3GAL4,SFN,NGFR,CHKA,L1CAM,FOSL1,CYP1A1,REN,RET,CDKN1C,AREG,MECP2,JAK3,DUSP5,GPRC5A,KIFC3,TMF1,ADCY5,NTF3,HAS2,FLNB,MEF2D,WNT7A,IRS2,FOXQ1,MAP3K6,MAP2K3,PKP1,ROR1,CSF1R,SEMA7A,SHC3,RHOBTB2,SOCS1,PI3,BDNF,CSPG4,BCL2L1,BCAR3,PSCA,PTPN21,MSLN,ITGB7,ITGB6,AMH,ITGA3,ITGA2,NGF,SPTB,PECAM1,BIRC3,SEMA3F,MYO10,TPCN1,NECTIN4,MKI67,AQP3,TNS4,ARL14,KRT8,KRT7,KRT5,ACTN4,…
7	ERBB3	4.68e-07	3.44e-05	1.694	SERPINE1,C4BPB,GJA5,PRSS8,DKK1,SPINT1,NGFR,GSTM1,DMPK,L1CAM,FOSL1,FA2H,CYP1A1,REN,RET,AREG,MECP2,ADAMTSL4,JAK3,DUSP5,NTF3,HAS2,GSN,WNT7A,VMA21,ANKRD35,IRS2,MAP3K9,PHLDA1,PPP1R16B,S100A6,MAL,ROR1,CSF1R,SHC3,FBLIM1,CHRD,RHOBTB2,SOCS1,PI3,DRD4,BDNF,ZBTB16,AAK1,CSPG4,BCL2L1,BCAR3,MSLN,ITGB6,BCAS1,ITGA3,NGF,PECAM1,BIRC3,SFTPA2,PCDH1,PCDH7,NECTIN4,ANTXR2,MKI67,TNS4,KRT8,KRT7,KRT5,EPHA2,GRB7,RRAD,TGFA,P…
8	EPHA2	1.5e-06	9.65e-05	1.701	SERPINE1,DKK1,CLDN9,SFN,NGFR,CHKA,FOSL1,RET,AREG,ADAMTSL4,DUSP5,FGFBP1,EMP1,GPRC5A,KIFC3,CRYAB,NTF3,FLNB,MEF2D,WNT7A,IRS2,FOXQ1,MAP3K6,MAP2K3,S100A2,PKP1,CSF1R,SEMA7A,SHC3,FBLIM1,RHOBTB2,PI3,BDNF,BFSP1,SP6,CSPG4,CRYBG2,PTPN21,ADRA1B,MSLN,AMH,ITGA3,ITGA2,NGF,ARFGAP1,TMBIM1,PECAM1,BIRC3,SEMA3F,PCDH7,TRIM29,TNS4,ARL14,KRT8,KRT7,ACTN4,GRB7,RRAD,EPAS1,TGFA,PPL,APOB,PAG1,IGF2,LIF,VASN,CALR,COL18A1,NRP2…
9	KDR	2.59e-06	0.00014	1.611	SERPINE1,GJA5,PRSS3,DKK1,SPINT1,NGFR,GSTM1,CHKA,TIPARP,MTHFR,L1CAM,FOSL1,CYP1A1,REN,RET,CDKN1C,AREG,MRC2,JAK3,DUSP5,RAPGEF3,NTF3,SLC17A5,FLNB,CCL22,EGLN2,WNT7A,MAP3K9,SLCO2A1,ROR1,CSF1R,SEMA7A,SHC3,CHRD,RHOBTB2,SOCS1,SRGAP3,PI3,DRD4,BDNF,CSPG4,BCL2L1,MSLN,AMH,GPX1,ITGA2,NGF,PECAM1,BIRC3,SFTPA2,SEMA3F,CYP3A5,PCDH1,BAIAP2,TPCN1,MGP,ANTXR2,MKI67,KRT8,KRT7,KRT5,EPHA2,PTGES,GRB7,EPAS1,TGFA,APOB,IGF2,L…
10	MAP2K7	2.71e-06	0.00014	1.657	PGLYRP4,PGLYRP3,SERPINE1,C4BPB,DKK1,TTYH1,NGFR,CHKA,HOMER1,FOSL1,CYP1A1,REN,RET,CDKN1C,PEAR1,AREG,MECP2,JAK3,DUSP5,ACSBG1,CRYAB,RAPGEF3,ADCY5,NTF3,MEF2D,GSN,WNT7A,UPK2,IRS2,MAP3K9,MAP3K6,CSF1R,SHC3,FOXO6,RHOBTB2,SOCS1,SRGAP3,PI3,DRD4,BDNF,BCL2L1,BCAR3,ADRA1B,MSLN,AMH,NGF,PECAM1,BIRC3,IL2RG,PCDH1,TPCN1,ANTXR2,RASSF5,TNS4,KRT8,KRT5,MAPK8IP3,EPHA2,GRB7,TGFA,IGF2,LIF,MC1R,GNRH1,CALR,CSRNP1,COL18A1,CX…
11	AKT1	3.27e-06	0.000153	1.379	PNMT,SERPINE1,SCX,MPRIP,GJA5,PRSS3,CEL,DKK1,SPINT1,HSD11B2,ST3GAL4,ST3GAL5,SFN,S100A10,NGFR,AFAP1L2,GSTM1,CHKA,HOMER1,TIPARP,MTHFR,L1CAM,FOSL1,GJB3,CYP1A1,REN,GSTM5,RET,CDKN1C,PHF1,LRRC4,CLTB,BHLHE41,PYGM,PEAR1,SLC6A2,AREG,VSIR,MYPN,MECP2,MRC2,ANXA8,JAK3,DUSP5,FGFBP1,EMP1,SERPINB7,ACSBG1,KIFC3,CRYAB,RAPGEF3,MGLL,IVL,AHNAK,PTAFR,ADCY5,NTF3,SLC17A5,HAS2,FLNB,MEF2D,CCL22,GSN,EGLN2,WNT7A,DHRS9,LIMS2,…
12	DDR2	4.71e-06	0.000202	2.3	SERPINE1,MPRIP,GJA5,DKK1,FA2H,RET,CLTB,MRC2,C1QTNF1,EMP1,CRYAB,HAS2,COL16A1,CSF1R,SHC3,BDNF,CSPG4,ITGA2,PECAM1,KRT7,CCDC80,EPHA2,PTGES,IGF2,ITGBL1,COL18A1,PTPRM,TNNT2,TAGLN,NT5E,AXL,NID2,SYT1,CAV1,BMP1,FGFR3,NAV2,ELF3,LAMA2,LAMA4,COL7A1
13	PDGFRB	9.94e-06	0.000387	1.594	SERPINE1,GJA5,CEL,DKK1,SPINT1,HSD11B2,NGFR,L1CAM,FOSL1,REN,RET,CDKN1C,PEAR1,AREG,MRC2,JAK3,DUSP5,EMP1,SERPINB7,CRYAB,NTF3,HAS2,GSN,WNT7A,SMOC2,LIMS2,COL16A1,IRS2,MAP3K9,ROR1,PHLDB2,CSF1R,SEMA7A,SHC3,RHOBTB2,SOCS1,PI3,DRD4,BDNF,ZBTB16,CSPG4,BCL2L1,MSLN,AMH,EMX2,GPX1,GPX3,ITGA3,ITGA2,NGF,ARFGAP1,PECAM1,BIRC3,SEMA3F,CYP3A5,TPCN1,IL1RN,MKI67,KRT8,KRT7,KRT5,CCDC80,EPHA2,GRB7,EPAS1,TGFA,PAG1,IGF2,LIF,V…
14	TEK	1.06e-05	0.000387	1.794	SERPINE1,GJA5,PRSS3,DKK1,NGFR,L1CAM,REN,RET,CDKN1C,TINAGL1,LRRC4,PEAR1,AREG,MRC2,NTF3,CCL22,EGLN2,WNT7A,SLCO2A1,ROR1,CSF1R,SEMA7A,SHC3,SOCS1,PI3,DRD4,BDNF,CSPG4,BCL2L1,NGF,PECAM1,SEMA3F,PCDH7,MGP,MKI67,EPHA2,GRB7,EPAS1,TGFA,APOB,IGF2,LIF,CD22,COL18A1,NRP2,CX3CL1,IL11,HEG1,NOG,IL18,RHOF,MFGE8,TAGLN,FOXC1,NT5E,MICA,AXL,CD68,FOXA2,PLAT,TGM2,NID2,CAV1,BMP2,BMP1,FGF18,SLC2A1,SCARF1,PLAUR,ADGRF1,ADGRF5…
15	TGFBR2	1.45e-05	0.000496	1.567	SERPINE1,DKK1,SPINT1,SFN,S100A10,NGFR,CHKA,MTHFR,L1CAM,FOSL1,REN,RET,CDKN1C,PEAR1,MECP2,ADAMTSL4,DUSP5,EMP1,KIFC3,AHNAK,NTF3,HAS2,MEF2D,GSN,WNT7A,COL16A1,IRS2,MAP3K6,PPP1R16B,S100A2,S100A6,CSF1R,SHC3,CHRD,RHOBTB2,SOCS1,BDNF,SP6,CSPG4,BCL2L1,PTPN21,ITGB7,ITGB6,AMH,GPX3,ITGA3,ITGA2,NGF,PECAM1,TNFRSF21,BIRC3,SEMA3F,IL2RG,IL1RN,MT2A,ARL14,KRT8,KRT5,ACTN4,RRAD,EPAS1,TGFA,APOB,PAG1,IGF2,LIF,VASN,CALR,C…
16	FGFR3	3.03e-05	0.000973	1.648	JRK,SERPINE1,DKK1,SPINT1,NGFR,L1CAM,RET,CDKN1C,AREG,JAK3,DUSP5,FGFBP1,NTF3,UBN1,FLNB,WNT7A,ALDH1L1,COL16A1,UPK2,S100A6,ROR1,CSF1R,SEMA7A,SHC3,CHRD,SOCS1,PI3,BDNF,ZBTB16,CSPG4,BCL2L1,PSCA,PGM3,ITGB7,ITGB6,AMH,EMX2,ITGA3,ITGA2,NGF,PECAM1,BIRC3,RNF39,MKI67,KRT8,KRT7,KRT5,EPHA2,GRB7,SLC45A3,TGFA,APOB,IGF2,LIF,GNRH1,CD22,COL18A1,NRP2,PTPRH,NOG,IL18,KAZALD1,KRT18,AXL,KRT14,FOXA2,PLAT,TGM1,KRT6A,LOR,NID…
17	MAPK3	3.54e-05	0.00107	1.362	PWWP2B,SERPINE1,SCX,MPRIP,GJA5,SOX15,PRSS3,CEL,DKK1,SFN,S100A10,NGFR,GSTM1,DMPK,CHKA,HOMER1,MTHFR,L1CAM,FOSL1,FA2H,CYP1A1,REN,GSTM5,RET,CDKN1C,PHF1,LRRC4,BHLHE41,PYGM,AREG,VSIR,MECP2,ANXA8,JAK3,DUSP5,MAMDC4,SERPINB7,ACSBG1,CRYAB,RAPGEF3,MGLL,IVL,AHNAK,PTAFR,ADCY5,NTF3,HAS2,FLNB,MEF2D,CCL22,GSN,WNT7A,LIMS2,YPEL3,ANKRD35,IRS2,STKLD1,SLC39A7,MAP3K9,PPP1R16B,MAP2K3,TOM1L2,SLC9A4,S100A6,ROR1,CSF1R,SEM…
18	AXL	3.75e-05	0.00107	1.661	SERPINE1,C4BPB,DKK1,SPINT1,SFN,NGFR,CHKA,FOSL1,RET,TINAGL1,PEAR1,AREG,MRC2,DUSP5,TMEM40,KIFC3,NTF3,HAS2,IRS2,MAP3K6,PHLDB2,CSF1R,SHC3,RHOBTB2,SOCS1,PI3,BDNF,BCL2L1,PTPN21,MSLN,AMH,ITGA3,ITGA2,NGF,PECAM1,IL2RG,MYO10,KLF8,TNS4,ARL14,KCNK12,KRT5,JMJD6,CCDC80,EPHA2,RRAD,PPL,PAG1,IGF2,VASN,ITGBL1,GNRH1,CALR,CLIC5,CLIC3,FKBP14,PTPRM,PTPRH,CX3CL1,ANKRD1,RHOF,RHOV,MFGE8,FOXC1,DERL3,NT5E,PDP2,KRT14,CD68,P…
19	FLT1	6.28e-05	0.0017	1.615	SERPINE1,GJA5,DKK1,NGFR,CHKA,MTHFR,REN,RET,AREG,MRC2,JAK3,DUSP5,CRYAB,NTF3,FLNB,CCL22,EGLN2,WNT7A,MAP3K9,ROR1,S100A9,CSF1R,SEMA7A,SHC3,SOCS1,PI3,DRD4,BDNF,MAFF,CSPG4,BCL2L1,ITGA2,NGF,PECAM1,BIRC3,SEMA3F,IL2RG,CYP3A5,MKI67,KRT7,KRT5,JMJD6,EPHA2,EPAS1,TGFA,APOB,IGF2,LIF,MANF,MC1R,VNN1,GNRH1,CALR,CD22,COL18A1,NRP2,CX3CL1,IL11,NOG,IL18,RHOF,PTGER4,TAGLN,FOXC1,NT5E,KRT18,AXL,KRT14,SAA1,CD68,FOXA2,PLAT…
20	RET	7.33e-05	0.00188	1.625	PNMT,SERPINE1,MPRIP,DKK1,HHLA1,NGFR,AFAP1L2,CHKA,MTHFR,L1CAM,FOSL1,REN,CDKN1C,PYGM,SLC6A2,AREG,MECP2,JAK3,RAPGEF3,AHNAK,NTF3,EGLN2,DHRS9,IRS2,ROR1,PHLDB2,CSF1R,SHC3,PI3,BDNF,ZBTB16,BCL2L1,PGM3,ITGB7,ITGB6,EMX2,NGF,PECAM1,PLAG1,CYP3A5,TPCN1,SYCP3,MKI67,KRT8,KRT7,KRT5,MALL,EPHA2,GRB7,SLC45A3,EPAS1,TGFA,IGF2,LIF,MANF,MC1R,GNRH1,CD22,COL18A1,NRP2,CX3CL1,DNER,EDN2,FOXC1,KAZALD1,AXL,FOXA2,HSPA5,BMP2,BM…
21	KIT	7.91e-05	0.00194	1.486	SERPINE1,GJA5,SOX15,PRSS3,DKK1,HSD11B2,NGFR,DMPK,CHKA,L1CAM,GJB3,CYP1A1,REN,RET,CDKN1C,LRRC4,AREG,JAK3,DUSP5,SERPINB7,NTF3,SLC17A5,CCL22,GSN,WNT7A,MAP3K9,ROR1,CSF1R,SHC3,SOCS1,PI3,DRD4,BDNF,ZBTB16,HOPX,CSPG4,BCL2L1,MSLN,AMH,GPX1,ITGA3,ITGA2,NGF,PECAM1,BIRC3,PLAG1,IL2RG,PCDH7,SYCP3,IL1RN,MKI67,AQP3,ICOSLG,KRT8,KRT7,KRT5,EPHA2,GRB7,SLC45A3,TMEM63C,EPAS1,TGFA,PPL,IGF2,LIF,MC1R,GNRH1,CALR,CD22,COL18A…
22	ACVRL1	0.000143	0.00312	1.632	SERPINE1,GJA5,SFN,NGFR,CHKA,REN,CDKN1C,PEAR1,DUSP5,NTF3,FLNB,GSN,SMOC2,IRS2,MAP3K6,CSF1R,SEMA7A,SHC3,CHRD,RHOBTB2,SOCS1,SRGAP3,BDNF,PTPN21,ADRA1B,CNGA1,ITGB6,AMH,NGF,TMBIM1,PECAM1,IL2RG,MGP,ICOSLG,ARL14,KRT5,GRB7,RRAD,EPAS1,TGFA,PAG1,IGF2,CORO6,ITGBL1,CLIC5,FKBP14,PTPRM,PTPRH,TNFRSF12A,NOG,IL18,RHOF,RHOV,TAGLN,DERL3,ALS2CL,CREG2,CD55,PDP2,TRIP10,CD68,PLAT,SPNS2,CSF2RB,RASGRP3,PDZD2,CAV1,BMP2,BMP1…
23	ERBB4	0.000145	0.00312	1.504	GJA5,LIPH,NGFR,GSTM1,DMPK,MTHFR,L1CAM,CYP1A1,REN,RET,AREG,MECP2,JAK3,CRYAB,DSCAML1,ADCY5,NTF3,HAS2,WNT7A,ANKRD35,IRS2,MAP3K9,PHLDA1,PPP1R16B,ROR1,CSF1R,SEMA7A,SHC3,FBLIM1,NPAS2,RHOBTB2,SOCS1,SRGAP3,PI3,DRD4,BDNF,ZBTB16,CSPG4,BCL2L1,PTPN21,BCAS1,ITGA3,NGF,NOS1AP,PECAM1,BIRC3,SFTPA2,SEMA3F,IL2RG,PCDH7,MKI67,THSD7A,KRT8,KRT7,KRT5,EPHA2,GRB7,RRAD,TGFA,PPL,IGF2,MC1R,GNRH1,FKBP14,PTPRH,PCSK5,CX3CL1,DNE…
24	CSF1R	0.000146	0.00312	1.531	SERPINE1,LIPG,PRSS3,DKK1,HSD11B2,NGFR,REN,RET,LRRC4,AREG,VSIR,JAK3,SLC7A7,PTAFR,NTF3,CCL22,RFLNB,SMOC2,ROR1,S100A9,SHC3,RHOBTB2,SOCS1,PI3,DRD4,BDNF,ZBTB16,HOPX,BCL2L1,ITGB7,ITGB6,GPX3,ITGA2,NGF,PECAM1,IL2RG,PCDH7,MYO1E,MGP,IL1RN,MKI67,ICOSLG,EPHA2,EPAS1,TGFA,PPL,APOB,IGF2,LIF,MC1R,GNRH1,CALR,CD22,COL18A1,NRP2,ADIRF,CX3CL1,IL11,IL18,RHOF,RHOV,MFGE8,PTGER4,CAPG,NT5E,XDH,BATF,AXL,SAA1,CD68,PLAT,ARHG…
25	FGFR4	0.000168	0.00345	1.739	DKK1,SPINT1,L1CAM,AREG,MAMDC4,FGFBP1,NTF3,COL16A1,MAP3K9,MAP2K3,ROR1,SHC3,CHRD,PI3,BDNF,CSPG4,PGM3,ITGB7,ITGB6,AMH,EMX2,NGF,PECAM1,MKI67,KRT8,KRT5,EPHA2,GRB7,EPAS1,TGFA,APOB,IGF2,MANF,CD22,COL18A1,NRP2,PTPRH,NOG,FOXC1,KRT18,AXL,FOXA2,BMP2,FGF18,FGFR3,SLC2A1,PLAUR,ETV4,TGFBR3,CDHR1,KRT80,SPOCK2,PTK2B,EPS8L2,SPRY4,COL7A1,NEURL1
26	FGFR2	0.000204	0.00403	1.524	SERPINE1,DKK1,NGFR,GSTM1,MTHFR,L1CAM,CYP1A1,RET,AREG,C1QTNF1,JAK3,DUSP5,FGFBP1,NTF3,HAS2,CCL22,GSN,WNT7A,IRS2,ROR1,CSF1R,SHC3,CHRD,PI3,BDNF,HOPX,CSPG4,BCL2L1,PSCA,PGM3,ITGB7,ITGB6,AMH,BCAS1,EMX2,ITGA3,NGF,PECAM1,BIRC3,SFTPA2,SEMA3F,IL2RG,PCDH7,MKI67,KRT8,KRT7,KRT5,MAPK8IP3,EPHA2,GRB7,SLC45A3,TGFA,APOB,IGF2,LIF,VNN1,GNRH1,CD22,COL18A1,NRP2,NOG,TNNT2,FOXC1,MICA,KRT10,KAZALD1,KRT18,AXL,KRT14,FOXA2,C…
27	MAPK8	0.00023	0.00438	1.36	SERPINE1,CEL,DKK1,ST3GAL4,SFN,NGFR,GSTM1,CHKA,HOMER1,L1CAM,FOSL1,CYP1A1,REN,GSTM5,RET,CDKN1C,PHF1,PYGM,AREG,MECP2,JAK3,DUSP5,SERPINB7,CRYAB,RAPGEF3,MGLL,IVL,AHNAK,PTAFR,NTF3,HAS2,FLNB,MEF2D,CCL22,GSN,WNT7A,NMNAT2,ANKRD35,IRS2,MAP3K9,MAP3K6,PPP1R16B,MAP2K3,S100A2,GPR78,S100A6,ROR1,S100A9,CSF1R,SEMA7A,SHC3,CHRD,FOXO6,RHOBTB2,SOCS1,SRGAP3,PI3,DRD4,BDNF,ZBTB16,FBXO32,BCL2L1,ADRA1B,AMH,GPX1,GPX3,SH2D3…
28	MAPK1	0.000421	0.00772	1.316	PWWP2B,SERPINE1,SCX,MPRIP,GJA5,SOX15,DKK1,SFN,NGFR,GSTM1,DMPK,CHKA,HOMER1,L1CAM,FOSL1,FA2H,CYP1A1,REN,GSTM5,RET,CDKN1C,PHF1,LRRC4,BHLHE41,PYGM,AREG,MECP2,JAK3,DUSP5,MAMDC4,CRYAB,RAPGEF3,IVL,AHNAK,PTAFR,ADCY5,NTF3,HAS2,FLNB,MEF2D,CCL22,GSN,LIMS2,ANKRD35,IRS2,STKLD1,MAP3K9,MAP3K6,PPP1R16B,MAP2K3,TOM1L2,SLC9A4,ROR1,CSF1R,SEMA7A,SHC3,FBLIM1,GPR87,CHRD,FOXO6,RHOBTB2,SOCS1,SRGAP3,PI3,DRD4,BDNF,ZBTB16,A…
29	PDGFRA	0.000469	0.0083	1.518	SERPINE1,DKK1,NGFR,MTHFR,REN,RET,CDKN1C,AREG,MRC2,JAK3,EMP1,CRYAB,NTF3,HAS2,WNT7A,SMOC2,ALDH1L1,COL16A1,IRS2,MAP2K3,ROR1,SHC3,PI3,DRD4,BDNF,CSPG4,BCL2L1,BCAR3,PGM3,ITGB6,AMH,ITGA3,ITGA2,NGF,PECAM1,PLAG1,IL2RG,MKI67,KCNK12,KRT8,KRT7,KRT5,EPHA2,GRB7,EPAS1,TGFA,IGF2,LIF,IGFL1,VASN,MC1R,GNRH1,CALR,CD22,NRP2,PTPRM,IL11,NOG,TNNT2,TAGLN,FOXC1,NT5E,KAZALD1,KRT18,AXL,KRT14,CD68,FOXA2,PLAT,NID2,RASGRP3,CYP…
30	TGFBR1	0.000646	0.011	1.454	SERPINE1,SCX,DKK1,SFN,NGFR,CHKA,FOSL1,REN,RET,CDKN1C,WFIKKN1,AREG,DUSP5,NTF3,HAS2,MEF2D,WNT7A,SMOC2,IRS2,MAP3K6,PPP1R16B,CSF1R,SHC3,CHRD,RHOBTB2,SOCS1,SRGAP3,PI3,BDNF,FBXO32,BCL2L1,PTPN21,ITGB7,ITGB6,AMH,ITGA3,ITGA2,NGF,PECAM1,BIRC3,MGP,ARL14,KRT5,RRAD,EPAS1,TGFA,PAG1,IGF2,LIF,CORO6,GNRH1,CALR,COL18A1,NRP2,FKBP14,PTPRM,PTPRH,PCSK5,AKAP13,ANKRD1,IL11,TNFRSF12A,NOG,IL18,RHOF,TNNT2,RHOV,TAGLN,FOXC1,…
31	SGK1	0.000957	0.016	1.471	JRK,SERPINE1,PRSS8,HSD11B2,SFN,CHKA,HOMER1,TIPARP,FOSL1,FA2H,FXYD4,REN,CDKN1C,MECP2,JAK3,DUSP5,EMP1,SERPINB7,RAPGEF3,ADCY5,FLNB,EGLN2,UPK2,IRS2,FOXQ1,MAP3K9,MAP3K6,PHLDA1,PPP1R16B,MAP2K3,SLC9A4,FOXO6,RHOBTB2,PI3,BDNF,ZBTB16,FBXO32,BCL2L1,ITGB6,WIPI1,NGF,BIRC3,MYO1E,IL1RN,GDE1,AQP3,MT2A,ARRDC1,KRT5,EPHA2,PTGES,RRAD,WNK4,TGFA,TRPM4,IGF2,CORO6,ANKRD1,ANKRD2,RHOF,RHOV,FOXC1,CD55,BATF,PDP2,AXL,CD68,FO…
32	FGFR1	0.00103	0.016	1.443	SERPINE1,DKK1,NGFR,DMPK,L1CAM,RET,CDKN1C,AREG,MRC2,JPH2,JAK3,DUSP5,FGFBP1,IVL,NTF3,HAS2,WNT7A,COL16A1,IRS2,ROR1,CSF1R,SEMA7A,SHC3,CHRD,PI3,BDNF,ZBTB16,BFSP1,CSPG4,BCL2L1,PGM3,ITGB7,ITGB6,AMH,BCAS1,EMX2,ITGA2,NGF,PECAM1,PLAG1,SEMA3F,IL2RG,MGP,MKI67,KRT8,KRT7,KRT5,EPHA2,GRB7,SLC45A3,TGFA,KCNN4,IGF2,LIF,MANF,GNRH1,CALR,CD22,COL18A1,NRP2,CX3CL1,DNER,NOG,RHOF,PITPNM2,TAGLN,FOXC1,KRT18,AXL,KRT14,CD68,F…
33	IGF1R	0.00104	0.016	1.371	SERPINE1,GJA5,CEL,DKK1,HSD11B2,SFN,NGFR,GSTM1,CHKA,HOMER1,L1CAM,FOSL1,CYP1A1,REN,RET,CDKN1C,BHLHE41,AREG,JAK3,DUSP5,MAMDC4,ACSBG1,CRYAB,ADCY5,NTF3,MEF2D,GSN,WNT7A,SMOC2,LIMS2,IRS2,SLC39A7,MAP3K6,CSF1R,SHC3,FOXO6,RHOBTB2,SOCS1,PI3,BDNF,FBXO32,BCL2L1,BCAR3,TRIM74,PTPN21,MSLN,AMH,EMX2,ITGA3,ITGA2,WIPI1,NGF,PECAM1,BIRC3,PLAG1,SEMA3F,MKI67,ARL14,ARRDC1,KRT8,KRT5,ACTN4,CCNO,EPHA2,GRB7,SLC45A3,RRAD,EPAS…
34	FYN	0.00107	0.016	1.392	SERPINE1,SFN,NGFR,CHKA,HOMER1,L1CAM,FOSL1,REN,RET,PHF1,AREG,JAK3,DUSP5,KIFC3,DSCAML1,AHNAK,NTF3,FLNB,GSN,IRS2,MAP3K6,PPP1R16B,MAP2K3,TOM1L2,CSF1R,SEMA7A,SHC3,RHOBTB2,SOCS1,PI3,DRD4,BDNF,ZBTB16,AAK1,BCL2L1,SPRN,PTPN21,ITGB7,ITGB6,AMH,ITGA3,ITGA2,NGF,SPTB,NOS1AP,PECAM1,PLAG1,SEMA3F,IL2RG,MYO10,BAIAP2,ANTXR2,MKI67,GOLGA2,RASSF5,SCN1B,ARL14,ACTN4,MAPK8IP3,EPHA2,GRB7,RRAD,TSPAN2,PAG1,IGF2,CALR,CD22,CL…
35	ILK	0.00196	0.029	1.445	PNMT,SERPINE1,MPRIP,DKK1,EML6,DMPK,L1CAM,FOSL1,FA2H,REN,MYOM1,AREG,MYPN,KIFC3,FLNB,GSN,SMOC2,LIMS2,SEMA7A,FBLIM1,RHOBTB2,PI3,BDNF,AAK1,BCL2L1,ITGB7,ITGB6,EMX2,ITGA3,ITGA2,NGF,NOS1AP,PECAM1,PLAG1,SEMA3F,PPP1R14C,MYO10,KLF8,MYO1E,TNS4,ARL14,KRT8,ACTN4,EPHA2,GRB7,RRAD,TMEM63C,IGF2,ITGBL1,CD22,HYAL1,KIF1C,LMCD1,RHOF,TNNT2,RHOV,TAGLN,CRIP1,SCEL,LIMA1,STAMBPL1,KRT18,AXL,KRT15,KRT14,PLAT,CAPN8,ARHGDIB,L…
36	MAP2K1	0.00206	0.029	1.356	JRK,SERPINE1,MPRIP,SFN,NGFR,DMPK,CHKA,MTHFR,FOSL1,CYP1A1,REN,RET,CDKN1C,AREG,JAK3,DUSP5,MAMDC4,KIFC3,CRYAB,RAPGEF3,ADCY5,NTF3,HAS2,MEF2D,GSN,WNT7A,IRS2,STKLD1,MAP3K9,MAP2K3,ROR1,CSF1R,SEMA7A,SHC3,RHOBTB2,SOCS1,SRGAP3,PI3,DRD4,BDNF,ZBTB16,BCL2L1,PTPN21,ITGA3,ITGA2,NGF,NOS1AP,PECAM1,BIRC3,SFTPA2,SEMA3F,IL2RG,TPCN1,CPNE4,ANTXR2,MKI67,GOLGA2,TNS4,ARL14,KRT8,KRT5,MAPK8IP3,JMJD6,EPHA2,PTGES,GRB7,RRAD,T…
37	HCK	0.00264	0.036	1.407	SERPINE1,PRSS3,SFN,CHKA,CYP1A1,REN,RET,VSIR,JAK3,DUSP5,SLC7A7,PTAFR,NTF3,GSN,IRS2,MAP3K6,PPP1R16B,MAP2K3,S100A9,CSF1R,SHC3,RHOBTB2,SOCS1,PI3,BDNF,ADAP1,BCL2L1,PTPN21,ITGB7,ITGB6,AMH,ITGA2,NGF,PECAM1,BIRC3,PLAG1,IL2RG,IL1RN,ARL14,EPHA2,GRB7,RRAD,APOB,PAG1,IGF2,GNRH1,CD22,CLIC5,CLIC3,FKBP14,PTPRM,PTPRH,AKAP13,IL18,RHOF,CEACAM6,RHOV,FOXC1,DERL3,CAPG,BATF,PDP2,CD68,CD82,PLAT,ARHGDIB,COTL1,CYBA,CSF2RB…
38	MAP3K12	0.00269	0.036	1.854	LIPH,FOSL1,DUSP5,DSCAML1,FLNB,NMNAT2,MAP3K9,PHLDA1,MAP2K3,BDNF,AAK1,BCL2L1,ITGB7,NGF,ZNF516,PLAG1,ABLIM3,MAPK8IP3,PPL,PCSK5,BATF,FHOD1,TGM2,MAP7D2,HSPA5,FAM72C,B4GALT4,CLMN
39	FGR	0.00286	0.037	1.432	SERPINE1,SFN,CHKA,FOSL1,VSIR,JAK3,SLC7A7,AHNAK,PTAFR,NTF3,MEF2D,IRS2,MAP3K6,PPP1R16B,S100A9,CSF1R,SHC3,RHOBTB2,PI3,BDNF,PTPN21,ITGB7,ITGB6,AMH,ITGA2,NGF,PECAM1,BIRC3,IL2RG,MYO10,IL1RN,RASSF5,ARL14,VWA5B2,EPHA2,GRB7,RRAD,APOB,PAG1,IGF2,CD22,CLIC5,CLIC3,FKBP14,PTPRM,PTPRH,AKAP13,RHOF,RHOV,DERL3,BATF,PDP2,TRIP10,CD68,RIPOR2,ARHGDIB,CYBA,LMO7,CSF2RB,ADRB2,RASGRP3,HCAR2,PDZD2,CDH23,CAV1,HSPA6,BMP2,ARH…
40	PRKG1	0.00292	0.037	1.376	SERPINE1,MPRIP,GJA5,DKK1,KCNMB4,NGFR,CHKA,HOMER1,REN,PYGM,PEAR1,MAMDC4,CRYAB,RAPGEF3,MGLL,ADCY5,NTF3,ALDH1L1,IRS2,PPP1R16B,RHOBTB2,PI3,DRD4,CCDC17,BDNF,DRAP1,AAK1,BCL2L1,ADRA1B,CNGA1,PGM3,ITGB6,GPX1,NGF,NOS1AP,PECAM1,ACSS2,CNNM1,SLC25A21,MYO1E,MGP,ANTXR2,AQP3,ARL14,KRT8,KRT5,STX1A,RRAD,PPL,APOB,KCNN4,IGF2,LIF,CORO6,ITGBL1,GNRH1,COL18A1,PCSK5,AKAP13,ANKRD2,NOG,RHOF,RHOV,PTGER4,TAGLN,MEGF6,XDH,XG,P…
41	PTK2B	0.00296	0.037	1.483	HOMER1,L1CAM,REN,RET,ZNF488,JAK3,CRYAB,RAPGEF3,MEF2D,GSN,LIMS2,MAP2K3,MAL,CSF1R,SEMA7A,SHC3,RHOBTB2,SOCS1,PI3,BDNF,ADAP1,BCL2L1,BCAR3,ADRA1B,ITGB7,ITGB6,GPX1,NGF,ARFGAP1,PECAM1,PLAG1,SEMA3F,IL2RG,MKI67,RASSF5,MALL,EPHA2,GRB7,MC1R,LPAR5,ITGBL1,GNRH1,CD22,TNFRSF12A,RHOF,PITPNM2,RHOV,AXL,TRIP10,CD68,PLAT,CAPN8,LMO7,CSF2RB,CAV1,BMP2,ARHGAP30,FGFR3,DOCK8,SLC2A1,HSPB3,PLAUR,IGDCC4,GNA15
42	LYN	0.00339	0.041	1.383	MILR1,SFN,CHKA,REN,CDKN1C,JAK3,DUSP5,SLC7A7,KIFC3,VAMP5,PTAFR,NTF3,FLNB,GSN,IRS2,MAP3K6,MAP2K3,MAL,S100A9,CSF1R,SHC3,RHOBTB2,SOCS1,PI3,BDNF,MAFF,BCL2L1,PTPN21,ITGB7,ITGB6,AMH,ITGA3,ITGA2,NGF,PECAM1,BIRC3,CATSPER1,PLAG1,IL1RN,ARL14,EPHA2,GRB7,RRAD,PAG1,IGF2,CALR,CD22,CLIC5,CLIC3,FKBP14,PTPRM,PTPRH,AKAP13,IL11,IL18,RHOF,LIME1,RHOV,DERL3,LIMA1,CD55,BATF,PDP2,AXL,TRIP10,CD68,FOXA2,CD82,PLAT,ARHGDIB,C…
43	GRK5	0.00348	0.041	1.616	GJA5,REN,GSTM5,ZNF488,TNNC1,RAPGEF3,PTAFR,ADCY5,UBN1,NKTR,ALDH1L1,GUCA1B,GPR78,GPR87,DRD4,HTR1D,ADRA1B,CPNE4,MC1R,LPAR5,GNRH1,CALR,FFAR4,EDN2,PTGER4,SAA1,CD82,SCNN1G,SCNN1B,ADRB2,HCAR2,HCAR1,HRH3,CAV1,PLCXD3,SCYL1,TGFBR3,TUFT1,GNA15,CLMN,SNCG,KISS1
44	ALK	0.00351	0.041	1.383	SERPINE1,MPRIP,EML6,HHLA1,SFN,NGFR,GSTM1,CHKA,FOSL1,CYP1A1,REN,RET,AREG,MECP2,JAK3,DUSP5,TNNC1,NTF3,IRS2,MAP3K6,LEMD1,CSF1R,SHC3,CHRD,RHOBTB2,SOCS1,PI3,BDNF,ZBTB16,ADAP1,DRAP1,BCL2L1,PTPN21,AMH,NGF,PECAM1,BIRC3,SFTPA2,PLAG1,IL2RG,SLC25A21,EFR3B,TPCN1,MGP,NECTIN4,MKI67,ARL14,KRT7,KRT5,ACTN4,GRB7,SLC45A3,RRAD,PPL,PAG1,IGF2,MC1R,CD22,CLIC5,CLIC3,FKBP14,PTPRM,PTPRH,KIF1C,IL11,NOG,RHOF,RHOV,DERL3,LIMA…
45	MAPK14	0.00366	0.042	1.278	SERPINE1,SCX,SOX15,PRSS3,CEL,DKK1,SFN,NGFR,DMPK,FOSL1,FA2H,CYP1A1,REN,RET,CDKN1C,PYGM,AREG,VSIR,MECP2,JAK3,DUSP5,MAMDC4,SERPINB7,CRYAB,RAPGEF3,IVL,AHNAK,PTAFR,ADCY5,NTF3,HAS2,MEF2D,GSN,LIMS2,ANKRD35,IRS2,STKLD1,MAP3K9,PPP1R16B,MAP2K3,TOM1L2,SLC9A4,S100A6,ROR1,S100A9,CSF1R,SEMA7A,SHC3,FBLIM1,FOXO6,RHOBTB2,SOCS1,PI3,DRD4,BDNF,ZBTB16,ADAP1,FBXO32,SP6,BCL2L1,PTPN21,PHACTR3,GPX1,GPX3,ITGA2,NGF,ARFGAP1…
46	ZAP70	0.00424	0.047	1.368	HSD11B2,SFN,NGFR,CHKA,REN,CDKN1C,MYOM1,PEAR1,JAK3,DUSP5,SERPINB7,NTF3,GSN,DHRS9,IRS2,MAP3K6,PPP1R16B,MAL,CSF1R,SHC3,RHOBTB2,SOCS1,PI3,BDNF,ZBTB16,BCL2L1,BCAR3,PTPN21,CPZ,ITGB7,ITGB6,AMH,ITGA3,ITGA2,NGF,PECAM1,BIRC3,PLAG1,IL2RG,MYO1E,IL1RN,RASSF5,TNS4,ICOSLG,ARL14,KRT5,RRAD,TGFA,KCNN4,PAG1,IGF2,LPAR5,CD22,CLIC3,FKBP14,PTPRM,PTPRH,PCSK5,ANKRD2,IL18,RHOF,LIME1,RHOV,PTGER4,DERL3,CRIP1,NT5E,MICA,MICB,…
47	RIPK3	0.00438	0.048	1.424	SFN,CHKA,PYGM,SLC7A7,PTAFR,NTF3,MEF2D,IRS2,MAP3K6,PPP1R16B,MAP2K3,LY6D,S100A9,CSF1R,SHC3,RHOBTB2,SOCS1,BDNF,BCL2L1,PTPN21,AMH,NGF,PECAM1,TNFRSF21,BIRC3,PLAG1,IL2RG,IL1RN,TRIM29,ARL14,RRAD,PAG1,IGF2,CORO6,CALR,CLIC5,FKBP14,PTPRM,PTPRH,ANKRD2,IL18,RHOF,RHOV,PTGER4,DERL3,CRIP1,LIMA1,BATF,PDP2,FOXA2,CAPN8,CAPN5,ARHGDIB,SPNS2,CYBA,CSF2RB,RASGRP3,HCAR2,PDZD2,VILL,HSPA5,HSPA6,BMP2,ARHGAP30,DOCK8,LTB,AUR…
48	TTN	0.00501	0.054	1.385	PNMT,SCX,C4BPB,GJA5,CEL,GSTM1,DMPK,GJB4,REN,GSTM5,RET,MYOM1,PYGM,PEAR1,MYPN,JPH2,MAMDC4,TNNC1,CRYAB,AHNAK,FLNB,MEF2D,GSN,WNT7A,LIMS2,GUCA1B,LEMD1,ZNF431,CSF1R,RHOBTB2,SOCS1,BDNF,FBXO32,ADRA1B,ITGB6,SPTB,NOS1AP,MYO10,MYO1E,MT2A,SCN1B,ARL14,ACTN4,ALPK3,RRAD,PPL,APOB,IGF2,MICAL3,VASN,CORO6,CD22,DNER,ANKRD1,KIF1C,ANKRD2,RHOF,TNNT2,RHOV,CRIP1,LIMA1,PDP2,RIPOR2,FHOD1,CAPN8,CAPN5,LMO7,ATP1B1,GPD1,ADRB2,…
49	CSK	0.00549	0.057	1.405	MPRIP,BBX,SFN,AFAP1L2,CHKA,REN,RET,PEAR1,SH3BGRL3,DUSP5,VAMP5,RAPGEF3,ADCY5,NTF3,MEF2D,GSN,IRS2,MAP3K6,CSF1R,SHC3,RHOBTB2,SOCS1,PI3,BDNF,BCL2L1,PTPN21,ITGB7,ITGB6,AMH,NGF,PECAM1,IL2RG,MYO1E,ARL14,ARRDC1,ACTN4,GRB7,RRAD,KCNN4,PAG1,IGF2,LPAR5,GNRH1,CD22,CLIC5,CLIC3,FKBP14,PTPRM,PTPRH,AKAP13,RHOF,LIME1,CEACAM6,RHOV,DNASE1L2,PTGER4,DERL3,BATF,PDP2,ARHGDIB,CYBA,ADRB2,RASGRP3,PDZD2,CAV1,BMP2,SLC2A1,HSP…
50	NTRK2	0.00555	0.057	1.298	MPRIP,DKK1,TTYH1,SFN,NGFR,CHKA,HOMER1,L1CAM,REN,RET,LRRC4,BHLHE41,SLC6A2,AREG,MECP2,ZNF488,DUSP5,KIFC3,CRYAB,DSCAML1,RAPGEF3,MGLL,ADCY5,NTF3,MEF2D,EGLN2,WNT7A,NMNAT2,ANKRD35,IRS2,MAP3K6,PPP1R16B,TMEM178A,PKP1,ROR1,CSF1R,SEMA7A,SHC3,CHRD,NPAS2,RHOBTB2,SRGAP3,PI3,DRD4,BDNF,HTR1D,CSPG4,BCL2L1,PTPN21,ADRA1B,ELFN2,AMH,BCAS1,EMX2,VSTM2L,NGF,PECAM1,PLAG1,SEMA3F,IL2RG,SLC25A21,BAIAP2,CPNE4,MT2A,TRIM29,TH…
51	DDR1	0.006	0.06	1.721	LIPG,PRSS8,SPINT1,L1CAM,FA2H,RET,MRC2,HAS2,COL16A1,SDCBP2,CSF1R,SHC3,PTPN21,ITGA3,ITGA2,RNF39,PCDH1,EPHA2,GRB7,COL18A1,PTPRM,AXL,NID2,NDRG1,SYT1,FGFR3,NAV2,PTK2B,EPS8L2
52	MERTK	0.00611	0.06	1.447	RBP3,SFN,CHKA,PEAR1,DUSP5,TMEM40,NTF3,ALDH1L1,GUCA1B,IRS2,MAP3K6,CSF1R,SHC3,RHOBTB2,SOCS1,PI3,BDNF,PTPN21,CNGA1,ITGB7,AMH,NGF,PECAM1,TNS4,ARL14,KCNK12,JMJD6,RRAD,PAG1,IGF2,CALR,CSRNP1,CLIC5,CLIC3,FKBP14,PTPRM,PTPRH,PCSK5,CX3CL1,IL18,RHOF,RHOV,MFGE8,DERL3,KRT18,PDP2,CD68,GDA,TGM2,ABCG1,RASGRP3,PDZD2,CDH23,NPHP3,VILL,BMP2,ACOXL,SCARF1,CDHR1,LAMA3
53	MAP3K5	0.00798	0.075	1.439	SERPINE1,SCX,SFN,NGFR,GSTM1,DMPK,HOMER1,MTHFR,FOSL1,REN,JAK3,DUSP5,MAMDC4,CRYAB,DSCAML1,IRS2,MAP3K9,MAP3K6,MAP2K3,ROR1,CSF1R,SOCS1,SRGAP3,PI3,BDNF,ZBTB16,BCL2L1,GPX1,GPX3,NGF,BIRC3,ARRDC1,MAPK8IP3,EPHA2,APOB,CALR,IL18,TNNT2,PITPNM2,DERL3,XDH,AXL,TRIP10,JADE2,CAPN8,CAPN5,CYBA,ADRB2,HSPA5,CAV1,BMP2,SLC2A1,HSPB3,TGFBR3,PTK2B,CAPN12,LPIN1
54	RYK	0.00799	0.075	1.508	SERPINE1,MILR1,DKK1,NGFR,L1CAM,FOSL1,RET,TINAGL1,ZNF488,NTF3,WNT7A,ANKRD35,PPP1R16B,ROR1,SEMA7A,SHC3,RHOBTB2,SOCS1,BDNF,NGF,SEMA3F,SLC25A21,PCDH7,EPHA2,RRAD,NRP2,ANKRD1,ANKRD2,LMCD1,NOG,RHOF,RHOV,MICA,AXL,FOXA2,POU2F2,BMP2,PLCXD3,FGFR3,IGDCC4,CDHR1,TUFT1,PTK2B,SPRY4,NEURL1
55	SYK	0.00808	0.075	1.31	HSD11B2,SFN,CHKA,FOSL1,REN,RET,MYOM1,PEAR1,JAK3,DUSP5,SERPINB7,SLC7A7,PTAFR,NTF3,FLNB,CCL22,GSN,DHRS9,IRS2,MAP3K6,S100A2,MAL,S100A9,CSF1R,SHC3,RHOBTB2,SOCS1,PI3,BDNF,ZBTB16,BCL2L1,PTPN21,CPZ,ITGB7,ITGB6,AMH,ITGA3,ITGA2,NGF,PECAM1,BIRC3,PLAG1,IL2RG,BAIAP2,IL1RN,RASSF5,TNS4,ICOSLG,ARL14,PTGES,RRAD,APOB,KCNN4,PAG1,IGF2,LPAR5,CALR,CD22,NRP2,FKBP14,PTPRM,PTPRH,CX3CL1,AKAP13,ANKRD2,IL18,RHOF,RHOV,TAGLN…
56	OXSR1	0.00828	0.076	1.75	SCX,MPRIP,REN,RET,PYGM,TMC5,SLC7A7,GSN,MAP2K3,GPX1,GPX3,SLC12A4,MYO1E,MKI67,WNK4,IGFL1,CSRNP1,CRIP1,RELT,SCNN1G,SCNN1B,SCIN,SCYL1,LAMA4,AURKC
57	MAP3K6	0.00858	0.077	1.687	DMPK,JAK3,DUSP5,MAMDC4,MAP3K9,MAP2K3,ROR1,CSPG4,MAFK,MT2A,RASSF5,EPHA2,RRAD,EPAS1,CSRNP1,KIF1C,PITPNM2,MEGF6,PER1,AXL,CAPN5,COX7B2,LAMC2,TBC1D2,LTB,LAMA3,EPS8L2,LPIN1
58	MYLK	0.00898	0.08	1.401	SERPINE1,MPRIP,GJA5,SPINT1,DMPK,REN,SPIN4,PEAR1,JPH2,TNNC1,CRYAB,RAPGEF3,AHNAK,ADCY5,FLNB,GSN,GUCA1B,PPP1R16B,SDCBP2,FBLIM1,RHOBTB2,PI3,BDNF,BCL2L1,ADRA1B,ITGA3,ITGA2,NGF,PECAM1,MYO10,BAIAP2,MYO1E,GOLGA3,ACTN4,RRAD,TRPM4,MICAL3,CALR,CD22,FKBP14,PTPRM,AKAP13,ANKRD1,IL18,RHOF,TNNT2,RHOV,TAGLN,CRIP1,LIMA1,FHOD1,CAPN8,CAPN5,TGM2,ADRB2,CACNA1G,SCIN,GGT5,CAV1,HSPA2,HSPB3,PLAUR,LAMA2,PTK2B
59	EIF2AK3	0.01	0.088	1.429	SERPINE1,NGFR,CHKA,FOSL1,CYP1A1,REN,RET,AREG,DUSP5,RAPGEF3,NTF3,GCNT3,IRS2,SLC9A4,SOCS1,PI3,BDNF,BCL2L1,GPX1,NGF,PECAM1,BIRC3,SEC24D,KRT8,ALPK3,TGFA,TRPM4,IGF2,MANF,CALR,PCSK5,CX3CL1,IL18,BATF,PER1,KRT18,AXL,KRT14,CD68,PNPLA2,PLAT,CAPN8,CAPN5,SPNS2,ATP1B1,HSPA5,CAV1,BMP2,FGFR3,SLC2A1,CHD5,HSPB3,PLAUR,ETV4,SPRY4
60	LCK	0.011	0.091	1.299	DKK1,HSD11B2,SFN,NGFR,AFAP1L2,CHKA,FOSL1,REN,RET,CDKN1C,JAK3,DUSP5,SERPINB7,NTF3,FLNB,CCL22,GSN,IRS2,MAP3K6,PPP1R16B,MAP2K3,CSF1R,SHC3,RHOBTB2,SOCS1,PI3,BDNF,ZBTB16,SERINC2,BCL2L1,PTPN21,ADRA1B,ITGB7,AMH,ITGA2,NGF,SPTB,PECAM1,BIRC3,CATSPER1,IL2RG,TPCN1,IL1RN,MKI67,RASSF5,ICOSLG,ARL14,MAPK8IP3,EPHA2,GRB7,RRAD,APOB,KCNN4,PAG1,IGF2,CALR,CD22,CLIC5,CLIC3,FKBP14,PTPRM,PTPRH,AKAP13,CTSE,IL11,NOG,IL18,R…
61	FLT4	0.014	0.114	1.438	SERPINE1,GJA5,DKK1,RET,AREG,JAK3,DUSP5,NTF3,MAP3K9,ROR1,CSF1R,SEMA7A,SHC3,PI3,DRD4,BDNF,CSPG4,BCL2L1,PTPN21,MSLN,ITGA2,NGF,PECAM1,SEMA3F,CYP3A5,MKI67,THSD7A,EPHA2,EPAS1,TGFA,IGF2,MANF,BPIFB4,CD22,COL18A1,NRP2,FOXC1,AXL,KRT14,CD68,CAV1,BMP2,FGF18,FGFR3,SLC2A1,PLAUR,PTK2B,SPRY4
62	MAPK11	0.015	0.125	1.257	PWWP2B,SERPINE1,SOX15,DKK1,SFN,NGFR,DMPK,FOSL1,FA2H,REN,RET,ZNF488,JAK3,DUSP5,MAMDC4,CNTD2,CRYAB,RAPGEF3,ADCY5,NTF3,MEF2D,LIMS2,ZNF575,ANKRD35,IRS2,STKLD1,MAP3K9,MAP3K6,PPP1R16B,MAP2K3,TOM1L2,SLC9A4,ROR1,SHC3,FBLIM1,FOXO6,RHOBTB2,BDNF,ADAP1,SP6,MAFK,BCL2L1,SPRN,PTPN21,PHACTR3,AMH,GPX1,VSTM2L,NGF,ARFGAP1,ZNF516,PECAM1,PLAG1,IL2RG,MKI67,AQP3,RUSC2,TNS4,AGFG2,PAQR6,ARL14,KRT8,ACTN4,MAPK8IP3,STX1A,CC…
63	PRKCB	0.015	0.126	1.393	SERPINE1,GJA5,CEL,HOMER1,GJB4,GJB3,REN,ADAMTSL4,ZNF488,JAK3,PTAFR,ADCY5,EGLN2,COL16A1,IRS2,PPP1R16B,MAL,NPAS2,PI3,BDNF,ADAP1,BCL2L1,ITGB7,ITGB6,NGF,PECAM1,IL2RG,MYO10,SYT16,MYO1E,MKI67,JMJD6,RRAD,PAG1,GNRH1,CD22,PITPNM2,TAGLN,TGM1,SCNN1G,SCNN1B,CSF2RB,ADRB2,RASGRP3,CACNA1G,PDZD2,PLCXD3,SLC2A1,TUFT1,GNA15,SPOCK2,SNCG,PTK2B,TAS1R3,LPIN1
64	MATK	0.017	0.135	1.356	BBX,PRSS3,DKK1,SFN,CHKA,RET,CDKN1C,PEAR1,VAMP5,NTF3,GSN,IRS2,MAP3K6,PPP1R16B,CSF1R,SHC3,RHOBTB2,SOCS1,BDNF,ZBTB16,HOPX,BCL2L1,SPRN,PTPN21,ITGB7,ITGB6,AMH,ITGA2,NGF,PECAM1,IL2RG,MYO1E,ARL14,RRAD,APOB,PAG1,IGF2,GNRH1,CLIC5,CLIC3,FKBP14,PTPRM,PTPRH,AKAP13,HYAL1,IL11,RHOF,RHOV,DERL3,XDH,PDP2,ABCG1,CSF2RB,RASGRP3,PDZD2,CAV1,BMP2,SLC2A1,HSPB3,POLH,TGFBR3,LCAT,PTK2B
65	ACVR1C	0.018	0.139	1.381	SERPINE1,DKK1,SFN,CHKA,WFIKKN1,BHLHE41,C1QTNF1,NTF3,MEF2D,SMOC2,IRS2,MAP3K6,SHC3,CHRD,RHOBTB2,SRGAP3,BDNF,ZNF417,PTPN21,ITGB7,ITGB6,AMH,ITGA3,ITGA2,NGF,PECAM1,BIRC3,ATXN7L1,ARL14,RRAD,PAG1,IGF2,LIF,CORO6,GNRH1,CLIC5,CLIC3,FKBP14,PTPRM,PTPRH,NOG,RHOF,RHOV,DERL3,PDP2,TRIP10,FOXA2,PNPLA2,SPNS2,PDZD2,BMP2,BMP1,TGFBR3,IGDCC4,NEURL1
66	PRKCA	0.019	0.15	1.336	SERPINE1,GJA5,CEL,SFN,HOMER1,GJB4,GJB3,RET,CRYAB,IVL,PTAFR,ADCY5,GSN,EGLN2,WNT7A,IRS2,HR,PKP1,NPAS2,PI3,BDNF,ADAP1,BCL2L1,ADRA1B,ITGB7,ITGB6,ITGA3,NGF,PECAM1,MYO10,MYO1E,CPNE4,TRIM29,SLC6A14,RRAD,TGFA,GNRH1,PTPRM,AKAP13,DNER,FFAR4,TNNT2,PITPNM2,KRT18,SAA1,PRDM8,TGM1,CAPN8,CAPN5,TGM2,LOR,ADRB2,RASGRP3,CACNA1G,PDZD2,CAV1,HSPB8,LAMC2,HSPB3,PLAUR,GNA15,SNCG,PTK2B,PLA2G2A,CAPN12,LPIN1
67	BMPR2	0.021	0.159	1.33	SERPINE1,DKK1,SPINT1,SFN,CHKA,REN,CDKN1C,NTF3,HAS2,FLNB,MEF2D,WNT7A,COL16A1,IRS2,MAP3K6,CSF1R,SHC3,CHRD,RHOBTB2,SRGAP3,PI3,BDNF,PTPN21,ITGB6,AMH,ITGA2,NGF,PECAM1,MGP,ARL14,KRT5,RRAD,EPAS1,TGFA,PAG1,IGF2,LIF,FKBP14,PTPRM,PTPRH,NOG,RHOF,CRELD1,RHOV,TAGLN,FOXC1,DERL3,CD55,PDP2,KRT14,TRIP10,CD68,TGM2,SPNS2,PDZD2,CYP11A1,SYT1,HSPA5,CAV1,BMP2,BMP1,FGF18,FGFR3,SLC2A1,TGFBR3,SPRY4
68	MAPK9	0.022	0.167	1.284	SERPINE1,CEL,DKK1,CLDN9,NGFR,GSTM1,CHKA,FOSL1,REN,RET,PHF1,LRRC4,PYGM,JAK3,DUSP5,CRYAB,RAPGEF3,NTF3,NKTR,GSN,WNT7A,ANKRD35,IRS2,MAP3K9,MAP3K6,PPP1R16B,MAP2K3,CSF1R,SEMA7A,FOXO6,RHOBTB2,SOCS1,PI3,DRD4,BDNF,ZBTB16,BCL2L1,GPX1,NGF,PECAM1,BIRC3,SEMA3F,IL2RG,ANTXR2,GOLGA2,TNS4,KRT5,MAPK8IP3,APOB,IGF2,GNRH1,CALR,CSRNP1,ANKRD1,ANKRD2,IL18,RHOF,RHOV,BATF,KRT14,CD68,FOXA2,PLAT,TGM1,CAPN8,CAPN5,TGM2,USP53,…
69	JAK1	0.022	0.167	1.281	SERPINE1,CEL,SFN,S100A10,CHKA,FOSL1,REN,PRRT4,RET,LRRC4,BHLHE41,AREG,MECP2,JAK3,DUSP5,PTAFR,NTF3,MEF2D,CCL22,IRS2,MAP3K6,CSF1R,SHC3,RHOBTB2,SOCS1,PI3,BDNF,BCL2L1,PTPN21,ADRA1B,AMH,SH2D3A,ITGA2,NGF,PECAM1,BIRC3,IL2RG,IL1RN,ANTXR2,ARL14,RRAD,EPAS1,PAG1,IGF2,LIF,CALR,CD22,CLIC5,CLIC3,FKBP14,PTPRM,PTPRH,PCSK5,IL11,IL18,RHOF,B3GNT3,RHOV,TAGLN,DERL3,IFI6,MICA,MICB,PDP2,AXL,CD68,PLAT,TGM2,CSF2RB,RASGRP3…
70	PRKCE	0.023	0.172	1.315	SERPINE1,SFN,NGFR,CHKA,FA2H,BHLHE41,JAK3,DUSP5,CNTD2,TNNC1,KIFC3,CRYAB,RAPGEF3,ADCY5,MEF2D,LIMS2,GUCA1B,IRS2,SHC3,FBLIM1,RHOBTB2,PI3,BDNF,ZBTB16,ADAP1,AAK1,BCL2L1,NGF,PECAM1,TNFRSF21,PLAG1,IL2RG,BAIAP2,ARL14,KRT8,CCNO,RRAD,EPAS1,CORO6,GNRH1,PTPRM,AKAP13,DNER,LMCD1,EDN2,RHOF,C1QTNF12,PITPNM2,RHOV,MFGE8,SCEL,KRT18,PDP2,PNPLA2,CD82,TGM1,LMO7,DTX2,ADRB2,RASGRP3,SYT1,CAV1,CHD5,GNA15,SNCG,PTK2B,SLC4A8,…
71	PTK6	0.026	0.189	1.384	SFN,CHKA,CDKN1C,CRCT1,NTF3,ZNF341,LCE3E,IRS2,MAP3K6,CSF1R,SHC3,RHOBTB2,BDNF,BCL2L1,PTPN21,AMH,BCAS1,NGF,VSIG2,TNS4,ARL14,GRB7,RRAD,EPAS1,PAG1,IGF2,GNRH1,CLIC5,CLIC3,FKBP14,PTPRM,PTPRH,RHOF,B3GNT3,RHOV,DERL3,KRT10,PDP2,RASGRP3,FAM83E,PDZD2,CAV1,BMP2,AURKC,PTK2B,EPS8L1
72	PKDCC	0.028	0.197	1.337	DKK1,SFN,DMPK,CHKA,DUSP5,TNNC1,MGLL,NTF3,EGLN2,SAMD4A,SMOC2,LIMS2,COL16A1,IRS2,MAP3K6,SHC3,CHRD,RHOBTB2,BDNF,ADAP1,CSPG4,PTPN21,CPZ,AMH,EMX2,NGF,SEMA3F,EFR3B,RASSF5,ARL14,RRAD,EPAS1,PAG1,IGF2,VASN,CLIC5,COL18A1,CLIC3,FKBP14,PTPRM,PTPRH,KIF1C,RHOF,RHOV,DERL3,PDP2,PLAT,PDZD2,GGT5,BMP2,FGFR3,PLAUR,NAV2,TGFBR3,PTK2B,NEURL1
73	ACVR2B	0.029	0.2	1.33	GJA5,DKK1,SPINT1,SFN,S100A10,CHKA,GJB3,RET,WFIKKN1,CNTD2,TNNC1,NTF3,MEF2D,WNT7A,SMOC2,IRS2,MAP3K6,SHC3,CHRD,RHOBTB2,BDNF,FBXO32,ZNF417,PTPN21,ITGB7,AMH,NGF,ARL14,RRAD,PAG1,IGF2,LIF,GNRH1,FKBP14,PTPRM,PTPRH,PCSK5,ANKRD1,NOG,RHOF,CRELD1,RHOV,FOXC1,DERL3,PDP2,FOXA2,SPNS2,PDZD2,NPHP3,BMP2,BMP1,SLC2A1,TENT5B,TGFBR3,ALDH1A2,DNAH5,PTK2B
74	TYK2	0.029	0.2	1.299	SERPINE1,SFN,CHKA,BHLHE41,JAK3,PTAFR,LCE3D,NTF3,IRS2,MAP3K6,SLC9A4,CSF1R,SHC3,RHOBTB2,SOCS1,PI3,BDNF,BCL2L1,PTPN21,PGM3,AMH,SH2D3A,NGF,IL2RG,BAIAP2,IL1RN,ICOSLG,ARL14,ARRDC1,MAPK8IP3,RRAD,PAG1,IGF2,LIF,CALR,CLIC5,CLIC3,FKBP14,PTPRM,PTPRH,IL11,IL18,RHOF,CEACAM6,B3GNT3,RHOV,PTGER4,DERL3,IFI6,MICA,BATF,PDP2,SAA1,CD68,PLAT,CSF2RB,RASGRP3,PDZD2,CAV1,BMP2,DOCK8,SLC2A1,PLAUR,IL1RL1,CLMN,PTK2B,MUC4,PLA2G…
75	BMPR1B	0.029	0.2	1.3	SERPINE1,DKK1,SFN,CHKA,NTF3,HAS2,MEF2D,WNT7A,SMOC2,IRS2,MAP3K6,SHC3,CHRD,RHOBTB2,SRGAP3,BDNF,ZBTB16,FBXO32,PTPN21,PHACTR3,ITGB7,ITGB6,AMH,EMX2,ITGA3,ITGA2,NGF,PECAM1,BIRC3,MYO10,MGP,TNS4,ARL14,RRAD,PAG1,IGF2,LIF,CORO6,GNRH1,FKBP14,PTPRM,PTPRH,ANKRD1,NOG,RHOF,RHOV,FOXC1,DERL3,CD55,PDP2,TRIP10,CD68,FOXA2,SPINK1,SPNS2,PDZD2,CYP11A1,CAV1,BMP2,BMP1,FGF18,FGFR3,TGFBR3,IGDCC4,ALDH1A2,TUFT1,SPRY4
76	MAP4K1	0.031	0.207	1.59	DUSP5,ADCY5,FLNB,NKTR,EGLN2,MAP3K9,MAP3K6,ADAP1,ITGB7,IL2RG,RASSF5,MAPK8IP3,ARHGDIB,RASGRP3,HSPA6,ARHGAP30,DOCK8,ELF3,EPS8L1,EPS8L2,EPS8L3,CDK2AP2
77	ABL2	0.031	0.209	1.297	SFN,AFAP1L2,CHKA,RET,LRRC4,BHLHE41,DUSP5,ACSBG1,DSCAML1,NTF3,NKTR,IRS2,MAP3K6,CSF1R,SHC3,RHOBTB2,SRGAP3,BDNF,ZNF417,PTPN21,AMH,GPX1,ITGA3,NGF,PECAM1,BIRC3,SEMA3F,ATXN7L1,TNS4,ARL14,EPHA2,GRB7,RRAD,PAG1,IGF2,NRP2,FKBP14,PTPRM,PTPRH,CX3CL1,ANKRD1,KIF1C,RHOF,RHOV,MEGF6,DERL3,CST6,PDP2,AXL,TRIP10,SPNS2,RASGRP3,PDZD2,CAV1,HSPA2,BMP2,FGFR3,CHD5,LAMC2,SPRED3,NAV2,IGDCC4,PTK2B,EPS8L1,EPS8L2,EPS8L3
78	MAP3K13	0.032	0.209	1.565	LIPH,FOSL1,PYGM,DSCAML1,AHNAK,MAP3K9,MAP3K6,PHLDA1,MAP2K3,RHOBTB2,PI3,BDNF,BCL2L1,NGF,ZNF516,MAPK8IP3,PPL,RHOF,RHOV,BATF,SH3RF2,HSPA5,CLMN
79	MAPK10	0.032	0.209	1.254	SERPINE1,DKK1,TTYH1,NGFR,GSTM1,FOSL1,REN,GSTM5,RET,LRRC4,JAK3,DUSP5,CRYAB,DSCAML1,RAPGEF3,ADCY5,NTF3,WNT7A,NMNAT2,ANKRD35,IRS2,MAP3K9,PPP1R16B,MAP2K3,TMEM178A,CSF1R,SHC3,FOXO6,RHOBTB2,SOCS1,SRGAP3,DRD4,BDNF,AAK1,BCL2L1,PHACTR3,GPX1,VSTM2L,NGF,NOS1AP,PECAM1,BIRC3,SYT16,CPNE4,MKI67,TNS4,ARL14,MAPK8IP3,MICAL3,CALY,CSRNP1,CX3CL1,DNER,ANKRD1,ANKRD2,IL18,XDH,BATF,FOXA2,TGM1,CAPN8,CAPN5,CYBA,MAP7D2,USP5…
80	GRK4	0.033	0.21	1.461	HSD11B2,MTHFR,REN,TNNC1,KIFC3,RAPGEF3,MDFI,NKTR,SAMD4A,GUCA1B,GPR78,ROR1,GPR87,SRGAP3,DRD4,HTR1D,ADRA1B,ELFN2,CNGA1,CYP3A5,MC1R,FFAR4,PTGER4,SCNN1G,SCNN1B,ADRB2,HCAR2,HCAR1,HRH3,SCYL1,GNA15
81	TIE1	0.034	0.212	1.396	SERPINE1,GJA5,SPINT1,NGFR,TINAGL1,ROR1,CSF1R,SHC3,PI3,BDNF,CSPG4,NGF,PECAM1,SEMA3F,PCDH7,SYCP3,GOLGA2,PSG5,EPHA2,GRB7,EPAS1,CD22,COL18A1,NRP2,SLC44A2,RHOF,TNNT2,TAGLN,NT5E,AXL,CD68,NID2,RASGRP3,CAV1,BMP2,FGF18,SLC2A1,ETV4,SPRY4
82	BMPR1A	0.034	0.212	1.273	SERPINE1,DKK1,SFN,CHKA,RET,CDKN1C,NTF3,HAS2,MEF2D,WNT7A,SMOC2,IRS2,MAP3K6,CSF1R,SHC3,CHRD,RHOBTB2,SRGAP3,PI3,BDNF,FBXO32,HOPX,SP6,CSPG4,PTPN21,ITGB7,ITGB6,AMH,EMX2,ITGA3,ITGA2,NGF,PECAM1,BIRC3,MGP,ARL14,KRT5,RRAD,PAG1,IGF2,LIF,CORO6,FKBP14,PTPRM,PTPRH,NOG,RHOF,RHOV,FOXC1,DERL3,CD55,PDP2,KRT17,KRT15,KRT14,TRIP10,CD68,FOXA2,CD82,SPNS2,PDZD2,CYP11A1,CAV1,BMP2,BMP1,FGF18,FGFR3,ETV4,TGFBR3,IGDCC4,ALDH…
83	STK4	0.034	0.212	1.437	DKK1,PEAR1,AREG,JAK3,TNNC1,LIMS2,S100A2,FBLIM1,FOXO6,SERINC2,BCL2L1,PTPN21,BIRC3,IL2RG,RASSF5,MAPK8IP3,MICAL3,CORO6,ANKRD1,LIME1,VGLL1,MEGF6,CRIP1,LIMA1,CDH23,BMP2,DOCK8,LAMC2,SPRED3,SCARF1,IQCD,LCAT,AURKC
84	JAK2	0.035	0.212	1.218	SERPINE1,MPRIP,DKK1,SFN,CHKA,MTHFR,FOSL1,REN,RET,CDKN1C,LRRC4,AREG,MECP2,JAK3,DUSP5,EMP1,PTAFR,NTF3,CCL22,GSN,EGLN2,IRS2,MAP3K6,SLC9A4,CSF1R,SHC3,RHOBTB2,SOCS1,PI3,BDNF,ZBTB16,BCL2L1,PTPN21,MSLN,AMH,ITGA2,NGF,PECAM1,BIRC3,IL2RG,IL1RN,MKI67,ICOSLG,ARL14,GRB7,RRAD,EPAS1,PPL,APOB,PAG1,IGF2,LIF,MC1R,GNRH1,CALR,CD22,CLIC5,CLIC3,FKBP14,PTPRM,PTPRH,CX3CL1,AKAP13,IL11,IL18,RHOF,CEACAM6,CRELD1,RHOV,PTGER4…
85	INSR	0.037	0.221	1.23	SERPINE1,GJA5,SFN,NGFR,DMPK,CHKA,REN,RET,CDKN1C,PYGM,AREG,MECP2,JAK3,DUSP5,MAMDC4,ADCY5,NTF3,FLNB,MEF2D,LIMS2,ANKRD13D,IRS2,MAP3K9,MAP3K6,CSF1R,SHC3,RHOBTB2,SOCS1,PI3,DRD4,BDNF,FBXO32,BCL2L1,TRIM74,PTPN21,AMH,EMX2,GPX1,ITGA3,WIPI1,NGF,SEMA3F,MYO10,ARL14,ARRDC1,CCNO,GRB7,RRAD,EPAS1,TGFA,APOB,PAG1,IGF2,MICAL3,LIF,VNN1,GNRH1,CLIC5,FKBP14,PTPRM,PTPRH,RHOF,TNNT2,RHOV,DNASE1L2,FOXC1,DERL3,LY6G6C,PDP2,A…
86	MAP4K3	0.037	0.221	1.51	SH3BGRL3,RNF152,DUSP5,ADCY5,NKTR,EGLN2,CASTOR1,SMOC2,TMEM178A,AAK1,BCL2L1,MAPK8IP3,COL18A1,VGLL1,MAP7D2,CERCAM,CDH23,HSPA6,IQCD,ELF3,GNA15,EPS8L1,EPS8L2,EPS8L3,TAS1R3
87	PIK3CA	0.038	0.222	1.207	SERPINE1,EML6,SFN,NGFR,GSTM1,CHKA,CYP1A1,RET,CDKN1C,AREG,JAK3,DUSP5,CNTD2,TNNC1,EMP1,KIFC3,PTAFR,ADCY5,NTF3,GSN,UGT1A10,UPK2,GUCA1B,IRS2,FOXQ1,MAP3K9,MAP2K3,CSF1R,SHC3,FOXO6,RHOBTB2,SOCS1,SRGAP3,PI3,BDNF,ADAP1,YEATS2,BCL2L1,PSCA,ADRA1B,AMH,GPX1,ITGA2,NGF,PECAM1,BIRC3,SFTPA2,PLAG1,IL2RG,EP400P1,MYO10,EFR3B,TPCN1,MKI67,ATXN7L1,TNS4,ARL14,KRT8,KRT7,KRT5,ACTN4,CCNO,EPHA2,GRB7,RRAD,TGFA,APOB,TRPM4,IGF…
88	SIK1	0.038	0.222	1.534	SFN,TIPARP,FOSL1,BHLHE41,DUSP5,RAPGEF3,IRS2,MAP2K3,BDNF,MAFF,ITGB6,NGF,CALR,CSRNP1,ANKRD2,PER1,ATP1B1,CYP11A1,ACSF2,HSPB3,SCYL1,LCAT,CIART
89	BLK	0.039	0.223	1.287	SFN,CHKA,MECP2,JAK3,NTF3,NMNAT2,IRS2,MAP3K6,PPP1R16B,MAP2K3,CSF1R,SHC3,RHOBTB2,PI3,BDNF,BCL2L1,PTPN21,ITGB7,AMH,ITGA2,NGF,BIRC3,IL2RG,PPP1R14C,MYO1E,SYCP3,TRIM34,IL1RN,TNS4,ARL14,KRT9,EPHA2,GRB7,RRAD,PAG1,IGF2,LPAR5,ITGBL1,GNRH1,CD22,CLIC5,CLIC3,FKBP14,PTPRM,PTPRH,RHOF,RHOV,PTGER4,DERL3,PDP2,FOXA2,CSF2RB,PSORS1C1,RASGRP3,PDZD2,CAV1,BMP2,ARHGAP30,DOCK8,ACOXL,LTB,AURKC,PTK2B
90	PRKD1	0.039	0.223	1.362	CHKA,REN,RAPGEF3,ADCY5,MEF2D,SLC39A7,PI3,BDNF,HTR1D,ADAP1,BCL2L1,ADRA1B,ITGB7,ITGB6,NGF,PECAM1,SLC25A37,GOLGA2,MT2A,RASSF5,KRT8,EPAS1,TRPM4,ITGBL1,AKAP13,ANKRD2,TNNT2,PTGER4,KRT18,PLAT,ADRB2,HRH3,CYP11A1,NPHP3,CAV1,BMP2,SLC2A1,HSPB3,ACOXL,KRT81,PTK2B,LPIN1
91	LMTK3	0.04	0.223	1.475	FA2H,ZNF488,DSCAML1,ADCY5,UBN2,HR,TMEM178A,ADAP1,SPRN,ELFN2,VSTM2L,C1QL1,THSD7A,PAQR6,VWA5B2,STX1A,EPHA2,TMEM63C,CALY,TMEM59L,HRH3,MAP6D1,FGFR3,CHD5,SPOCK2,SNCG,LGI4
92	JAK3	0.041	0.229	1.262	SFN,CHKA,FOSL1,RET,LRRC4,MECP2,DUSP5,NTF3,CCL22,IRS2,MAP3K6,PPP1R16B,CSF1R,SHC3,RHOBTB2,SOCS1,PI3,BDNF,ZBTB16,BCL2L1,PTPN21,INSL3,AMH,NGF,PECAM1,BIRC3,IL2RG,IL1RN,ICOSLG,ARL14,RRAD,APOB,PAG1,IGF2,LIF,CALR,CD22,CLIC5,CLIC3,FKBP14,PTPRM,PTPRH,IL11,EDN2,IL18,RHOF,B3GNT3,RHOV,PTGER4,DERL3,MICA,BATF,PDP2,CD68,COTL1,TGM2,CYBA,CSF2RB,RASGRP3,PDZD2,CAV1,HSPA2,BMP2,ARHGAP30,FGFR3,DOCK8,SLC2A1,HSPB3,SCYL1,…
93	MAP3K20	0.042	0.229	1.377	SFN,CHKA,NTF3,IRS2,MAP3K9,MAP3K6,MAP2K3,SHC3,RHOBTB2,BDNF,PTPN21,AMH,NGF,BIRC3,ARL14,KCNK12,RRAD,PAG1,IGF2,FKBP14,PTPRM,PTPRH,AKAP13,ANKRD1,RHOF,RHOV,DERL3,CAMK2N1,RELT,PDP2,FOXA2,SPNS2,PDZD2,HSPA5,HSPA6,BMP2,RRBP1,NEURL1
94	ACVR1	0.044	0.243	1.28	SERPINE1,DKK1,SFN,NGFR,CHKA,CDKN1C,WFIKKN1,NTF3,MEF2D,WNT7A,SMOC2,IRS2,MAP3K6,SHC3,CHRD,RHOBTB2,SRGAP3,BDNF,PTPN21,ITGB7,ITGB6,AMH,ITGA2,NGF,TMBIM1,PECAM1,BIRC3,ABLIM3,MGP,ICOSLG,ARL14,RRAD,EPAS1,PAG1,IGF2,CORO6,GNRH1,FKBP14,PTPRM,PTPRH,TNFRSF12A,NOG,RHOF,CRELD1,RHOV,FOXC1,DERL3,CD55,PDP2,TRIP10,FOXA2,SPNS2,PDZD2,CDH23,CAV1,BMP2,BMP1,FGFR3,TGFBR3,IGDCC4,SPRY4
95	MAP2K3	0.047	0.252	1.356	SERPINE1,NGFR,FOSL1,DUSP5,RAPGEF3,IVL,SLC39A7,MAP3K9,MAP3K6,PI3,BDNF,FBXO32,AAK1,BCL2L1,PTPN21,CNGA1,GPX1,NGF,BIRC3,BAIAP2,SLC25A37,IL1RN,ANTXR2,ACTN4,MAPK8IP3,EPHA2,RRAD,AKAP13,KIF1C,IL18,BATF,HSPA5,CAV1,BMP2,HSPB3,PLAUR,AURKC,GNA15,PTK2B
96	PRKG2	0.047	0.252	1.322	MPRIP,DKK1,KCNMB4,REN,PYGM,PEAR1,MAMDC4,ADCY5,PPP1R16B,SLC9A4,RHOBTB2,CCDC17,DRAP1,AAK1,CNGA1,ITGB6,AMH,AMN,NOS1AP,PLAG1,CNNM1,ANTXR2,ARL14,RRAD,MC1R,CORO6,ANKRD2,EDN2,RHOF,RHOV,MEGF6,PER1,PRDM8,FHOD1,ATP1B1,PDE9A,NPHP3,BMP2,SCARF1,ALDH1A3,ADGRF5,PARL,GNA15,EPS8L3,NEURL1,LPIN1
97	PTK7	0.048	0.252	1.226	PRSS8,DKK1,SFN,CHKA,RET,MYOM1,LRRC4,MRC2,DUSP5,KIFC3,DSCAML1,MDFI,AHNAK,NTF3,FLNB,MEF2D,WNT7A,LIMS2,COL16A1,ANKRD35,GUCA1B,IRS2,MAP3K6,PPP1R16B,ROR1,CSF1R,SEMA7A,SHC3,FBLIM1,CHRD,RHOBTB2,BDNF,SP6,CSPG4,PTPN21,AMH,ITGA3,ITGA2,NGF,SPTB,PECAM1,BIRC3,SEMA3F,MYO10,PCDH7,MYO1E,TNS4,ARL14,ACTN4,EPHA2,RRAD,PPL,PAG1,IGF2,MICAL3,VASN,CLIC5,COL18A1,FKBP14,PTPRM,PTPRH,ANKRD1,KIF1C,ANKRD2,RHOF,RHOV,DERL3,CRIP…
98	STK19	0.048	0.252	1.631	BBX,HSD11B2,REN,MMP28,ACSBG1,KIFC3,MAP3K9,YEATS2,SH2D3A,ARFGAP1,PSG4,MC1R,IZUMO4,LY6G6C,PSORS1C1,CYP11A1
99	TXK	0.049	0.252	1.294	JRK,SFN,CHKA,RET,MYPN,ADAMTSL4,JAK3,NTF3,IRS2,MAP3K6,SHC3,MINDY2,RHOBTB2,SOCS1,PI3,BDNF,ZBTB16,PTPN21,AMH,NGF,ACSS2,RASSF5,ARL14,RRAD,PAG1,IGF2,CD22,CLIC5,CLIC3,FKBP14,PTPRM,PTPRH,RHOF,LIME1,RHOV,DERL3,XDH,PDP2,FAM3D,CSF2RB,RASGRP3,PDZD2,COX7B2,BMP2,FGFR3,DOCK8,SLC2A1,ELF3,LTB,PTK2B,EPS8L1,EPS8L3,PLA2G2A
100	AMHR2	0.055	0.282	1.31	SOX15,SPINT1,HSD11B2,SFN,CHKA,NTF3,WNT7A,COL16A1,UPK2,IRS2,MAP3K6,MAL,SHC3,RHOBTB2,BDNF,PTPN21,INSL3,AMH,EMX2,NGF,PAQR7,ARL14,KRT8,RRAD,PAG1,IGF2,GNRH1,FKBP14,PTPRM,PTPRH,NOG,RHOF,RHOV,DERL3,CD55,PDP2,SPNS2,SCNN1G,PDZD2,CYP11A1,BMP2,TGFBR3,ALDH1A2,DNAH5,KISS1
101	SBK2	0.057	0.29	2.005	PYGM,MYZAP,SPTB,PTPRM,TNNT2,SAA1,MSMO1,EPS8L1
102	DMPK	0.059	0.298	1.269	PGLYRP3,GJA5,SFN,CHKA,TIPARP,MTHFR,REN,MYOM1,JPH2,TNNC1,KIFC3,CRYAB,NTF3,SLC17A5,MEF2D,SMOC2,IRS2,MAP3K6,PPP1R16B,SHC3,RHOBTB2,BDNF,ZBTB16,PTPN21,AMH,NGF,PCDH7,ARL14,ACTN4,RRAD,PAG1,TRPM4,IGF2,VASN,FKBP14,PTPRM,PTPRH,KIF1C,RHOF,TNNT2,RHOV,TAGLN,DERL3,PDP2,FHOD1,PLAT,PDZD2,ACSF2,BMP2,HSPB8,SLC2A1,HSPB3,PLAUR,LAMA2,AURKC
103	CAMK2B	0.06	0.298	1.249	GJA5,DMPK,HOMER1,L1CAM,GSTM5,PYGM,TNNC1,CRYAB,DSCAML1,ADCY5,NTF3,FLNB,MEF2D,NMNAT2,GUCA1B,MAP3K9,MAP2K3,SHC3,SRGAP3,PI3,BDNF,ADRA1B,PHACTR3,ITGB7,ITGB6,VSTM2L,SPTB,EFR3B,SCN1B,ACTN4,VWA5B2,STX1A,EPHA2,EPAS1,MICAL3,CALY,CORO6,ITGBL1,DNER,SYN3,TNNT2,LIMA1,CAMK2N1,CAPN8,CAPN5,ATP1B1,TMEM59L,CACNA1G,PDZD2,HRH3,SYT1,CAV1,MAP6D1,FGFR3,CHD5,SPOCK2,PTK2B,EPS8L1,EPS8L2,EPS8L3,TAS1R3,LGI4,NEURL1
104	STK39	0.061	0.303	1.406	HSD11B2,MTHFR,REN,RET,PYGM,SLC7A7,GSN,SAMD4A,MAP2K3,SLC9A4,BDNF,SLC12A4,PCDH7,SEC24D,MKI67,SLC45A3,WNK4,CSRNP1,CRIP1,RELT,SCNN1G,SCNN1B,SCIN,SCYL1,KRT80,LAMA2,SLC4A8
105	RAF1	0.068	0.331	1.205	MPRIP,ST3GAL5,SFN,NGFR,DMPK,CHKA,FOSL1,RET,LRRC4,AREG,JAK3,DUSP5,RAPGEF3,NTF3,MEF2D,IRS2,MAP3K6,PPP1R16B,MAP2K3,SLC9A4,CSF1R,SHC3,RHOBTB2,SOCS1,SRGAP3,PI3,BDNF,YEATS2,BCL2L1,PTPN21,AMH,NGF,PECAM1,BIRC3,TPCN1,MKI67,RASSF5,ARL14,KRT8,MAPK8IP3,EPHA2,SLC45A3,RRAD,PAG1,IGF2,LIF,MANF,MC1R,GNRH1,COL18A1,FKBP14,PTPRM,PTPRH,AKAP13,RHOF,SYN3,RHOV,DERL3,CRIP1,KRT18,PDP2,AXL,TRIP10,FOXA2,SCNN1G,SCNN1B,ADRB2,…
106	MAP3K4	0.07	0.341	1.384	LIPH,FOSL1,DUSP5,PTAFR,FLNB,NKTR,SMOC2,MAP3K9,MAP3K6,MAP2K3,RHOBTB2,BDNF,AAK1,PTPN21,AQP3,MAPK8IP3,PTPRM,PTPRH,RHOF,RHOV,BATF,PDP2,MAP7D2,GPD1,CIART,PTK2B,SPRY4
107	SRMS	0.074	0.353	1.311	SFN,CHKA,SLCO4A1,KIFC3,NTF3,IRS2,MAP3K6,SHC3,RHOBTB2,BDNF,PSCA,PTPN21,AMH,NGF,ARL14,GRB7,RRAD,PAG1,IGF2,SNHG28,GNRH1,CLIC5,CLIC3,FKBP14,PTPRM,PTPRH,CTSE,RHOF,RHOV,DERL3,PDP2,TMEM59L,RASGRP3,PDZD2,BMP2,UPK3B,DNAH5
108	RIPK4	0.074	0.353	1.147	PGLYRP4,PGLYRP3,PRSS8,EML6,SPINT1,SFN,DMPK,CHKA,FOSL1,FA2H,LRRC4,PRSS22,ADAMTSL4,ZNF488,DUSP5,CNTD2,TNNC1,KIFC3,DSCAML1,VAMP5,ADCY5,NTF3,FLNB,MEF2D,NKTR,ZNF341,LIMS2,ZNF575,COL16A1,ANKRD35,UPK2,GUCA1B,IRS2,FOXQ1,MAP3K6,SLC9A4,PKP1,ZNF431,SHC3,FBLIM1,CHRD,FOXO6,RHOBTB2,BDNF,ZBTB16,ADAP1,YEATS2,ZNF417,MAFF,SP6,AAK1,MAFK,ZNF530,BCL2L1,PTPN21,ZNF528,ITGB7,ITGB6,AMH,NGF,SPTB,ARFGAP1,ZNF516,BIRC3,CATSP…
109	ACVR1B	0.075	0.355	1.23	SERPINE1,SCX,DKK1,SFN,CHKA,RET,WFIKKN1,NTF3,HAS2,MEF2D,WNT7A,SMOC2,IRS2,MAP3K6,SHC3,CHRD,RHOBTB2,SOCS1,SRGAP3,BDNF,FBXO32,PTPN21,ITGB7,ITGB6,AMH,ITGA3,ITGA2,NGF,PECAM1,BIRC3,ARL14,RRAD,PAG1,IGF2,LIF,MANF,CORO6,FKBP14,PTPRM,PTPRH,NOG,RHOF,RHOV,DERL3,CD55,KRT18,PDP2,TRIP10,FOXA2,SPNS2,CACNA1G,PDZD2,HSPA5,CAV1,BMP2,BMP1,FGF18,FGFR3,TGFBR3,IGDCC4,PTK2B,PLA2G2A
110	ITK	0.081	0.38	1.226	SFN,CHKA,RET,JAK3,NTF3,GUCA1B,IRS2,MAP3K6,PPP1R16B,S100A9,CSF1R,SHC3,RHOBTB2,SOCS1,PI3,BDNF,ZBTB16,BCL2L1,PTPN21,CPZ,AMH,ITGA2,NGF,PECAM1,BIRC3,IL2RG,RASSF5,ICOSLG,ARL14,RRAD,PAG1,IGF2,LPAR5,CD22,CLIC5,CLIC3,FKBP14,PTPRM,PTPRH,KIF1C,IL18,RHOF,RHOV,DERL3,XDH,MICA,MICB,BATF,PDP2,CSF2RB,RASGRP3,PDZD2,HSPA5,BMP2,DOCK8,SLC2A1,LTB,SPOCK2,PTK2B,EPS8L1
111	MUSK	0.083	0.384	1.231	JRK,DKK1,SFN,NGFR,CHKA,RET,LRRC4,PYGM,KIFC3,DSCAML1,NTF3,WNT7A,DHRS9,IRS2,MAP3K6,ROR1,PHLDB2,CSF1R,SHC3,CHRD,RHOBTB2,BDNF,FBXO32,ZNF417,PTPN21,CPZ,AMH,NGF,THSD7A,ARL14,EPHA2,RRAD,PAG1,IGF2,MC1R,CORO6,FKBP14,PTPRM,PTPRH,ANKRD2,RHOF,RHOV,DERL3,PDP2,AXL,FOXA2,ADRB2,PDZD2,SYT1,BMP2,BMP1,ALPP,ALPG,FGFR3,LAMA2,PTK2B,PLA2G2A
112	WNK1	0.084	0.384	1.364	HSD11B2,FA2H,REN,CLTB,BDNF,AAK1,NGF,SLC12A4,MYO1E,AGFG2,WNK4,RIPOR2,CA14,LMO7,ATP1B1,SCNN1G,SCNN1B,ADRB2,NDRG1,CDH23,GGT5,SYT1,HSPB3,TUFT1,SH3TC2,SLC4A8
113	OBSCN	0.085	0.384	1.243	SPINT1,SFN,DMPK,MYOM1,PYGM,MYPN,JPH2,TNNC1,CRYAB,VAMP5,AHNAK,FLNB,MEF2D,GUCA1B,PHYHD1,RHOBTB2,ADAP1,FBXO32,CRYBG2,TRIM74,SPTB,DENND3,MROH6,MYO10,MYO1E,MKI67,ARL14,ARRDC1,ACTN4,ALPK3,RRAD,PPL,TRPM4,MICAL3,CORO6,CD22,ANKRD1,ANKRD2,RHOF,SYN3,TNNT2,RHOV,CRIP1,LIMA1,ALS2CL,PDP2,PDZD2,ACOXL,LAMA2,DNAH5,CLMN
114	EPHB4	0.085	0.384	1.218	SERPINE1,GJA5,DKK1,SFN,NGFR,CHKA,RET,LRRC4,CLTB,NTF3,WNT7A,IRS2,MAP3K6,CSF1R,SEMA7A,SHC3,FBLIM1,RHOBTB2,PI3,BDNF,CSPG4,PTPN21,AMH,ITGA3,NGF,PECAM1,SEMA3F,ABLIM3,NECTIN4,MKI67,TNS4,ARL14,EPHA2,GRB7,RRAD,EPAS1,PAG1,IGF2,VASN,COL18A1,NRP2,FKBP14,PTPRM,PTPRH,KIF1C,NOG,RHOF,RHOV,FOXC1,DERL3,PDP2,AXL,PCDHA12,PDZD2,CAV1,BMP2,FGFR3,SLC2A1,SPRED3,ETV4,ELF3,PTK2B
115	AATK	0.094	0.422	1.394	LIPH,FA2H,MECP2,MAP3K6,ADAP1,DRAP1,BAIAP2,BAIAP3,PAQR6,VWA5B2,MAPK8IP3,CALY,TMEM59L,CSF2RB,NDRG1,HRH3,A2ML1,ARHGAP30,CHD5,SPOCK2,LGI4
116	FER	0.096	0.425	1.253	SFN,CHKA,RET,JAK3,CRYAB,TMF1,NTF3,IRS2,MAP3K6,CSF1R,SHC3,RHOBTB2,BDNF,PTPN21,AMH,NGF,PECAM1,IL2RG,KLF8,ARL14,RRAD,PAG1,IGF2,GNRH1,FKBP14,PTPRM,PTPRH,KIF1C,RHOF,RHOV,DERL3,LIMA1,XDH,PDP2,ABCG1,RASGRP3,PDZD2,BMP2,PLCXD3,SCARF1,ELF3,PTK2B,TAS1R3
117	BTK	0.097	0.426	1.173	MILR1,CEL,DKK1,HSD11B2,SFN,S100A10,CHKA,RET,JAK3,DUSP5,PTAFR,NTF3,CCL22,GSN,IRS2,MAP3K6,PPP1R16B,LY6D,MAL,S100A9,CSF1R,SHC3,RHOBTB2,SOCS1,SRGAP3,PI3,BDNF,ADAP1,BCL2L1,PTPN21,PGM3,ITGB7,AMH,ITGA2,NGF,PECAM1,BIRC3,IL2RG,IL1RN,RASSF5,ICOSLG,ARL14,MAPK8IP3,RRAD,PAG1,IGF2,LPAR5,GNRH1,CALR,CD22,CLIC5,CLIC3,FKBP14,PTPRM,PTPRH,KIF1C,IL18,RHOF,RHOV,PTGER4,DERL3,BATF,PDP2,CD68,FOXA2,STEAP4,ARHGDIB,CYBA,CSF…
118	PAK1	0.102	0.434	1.221	GSTM1,DMPK,GSTM5,CLTB,JAK3,DUSP5,MAMDC4,CNTD2,TNNC1,KIFC3,DSCAML1,HAS3,HAS2,FLNB,LIMS2,GUCA1B,IRS2,MAP3K9,MAP2K3,ROR1,FBLIM1,RHOBTB2,PI3,MYO10,BAIAP2,MYO1E,TNS4,ARL14,CCNO,EPHA2,RRAD,KIF1C,LMCD1,RHOF,RHOV,SCEL,AXL,TRIP10,ARHGDIB,TGM2,LMO7,RASGRP3,SYT1,CAV1,LAMC2,ELF3,LAMA2,LAMA4,LAMA3,AURKC,GNA15,PTK2B
119	STK16	0.103	0.434	1.389	SERPINE1,LIPG,ST3GAL4,RET,ALDH1L1,MAP2K3,MAL,S100A9,RHOBTB2,AAK1,CNNM1,STX1A,RHOF,ZDHHC11,RHOV,FOXA2,ALDH1A3,ALDH1A2,LCAT,AURKC
120	MAP4K4	0.103	0.434	1.302	SFN,JPH2,CNTD2,TUT1,AHNAK,SMOC2,LIMS2,IRS2,MAP3K9,MAP3K6,MAP2K3,NPAS2,SRGAP3,UPP1,C1QL1,BIRC3,PPP1R14C,KRT5,MAPK8IP3,LIF,KIF1C,ANKRD2,ALS2CL,TRIP10,LOR,NID2,PDZD2,DNAH5,IL1RL1,PTK2B
121	FLT3	0.103	0.434	1.201	PRSS3,NGFR,CYP1A1,RET,CDKN1C,AREG,MECP2,JAK3,SERPINB7,NTF3,CCL22,MAP3K9,ROR1,CSF1R,SHC3,SOCS1,PI3,BDNF,ZBTB16,HOPX,BCL2L1,ITGA2,NGF,PECAM1,BIRC3,PLAG1,IL2RG,MKI67,ICOSLG,EPHA2,TGFA,IGF2,LIF,MC1R,CALR,CD22,NRP2,CX3CL1,IL11,NOG,IL18,CRELD1,NT5E,BATF,AXL,CD68,TGM2,ABCG1,CSF2RB,BMP2,FGF18,FGFR3,DOCK8,SLC2A1,ADGRE5,SCYL1,LTB,AURKC,IL1RL1,PTK2B,SPRY4
122	CDC42BPG	0.104	0.434	1.238	PRSS8,SPINT1,SFN,CHKA,FA2H,PRSS22,MMP28,KIFC3,NTF3,IRS2,MAP3K6,PPP1R16B,SHC3,RHOBTB2,BDNF,SP6,PTPN21,AMH,NGF,BAIAP2,VIPR1,THSD7A,ARL14,ARRDC1,GRB7,RRAD,PAG1,IGF2,CLIC3,FKBP14,PTPRM,PTPRH,AKAP13,RHOF,RHOV,DERL3,PDP2,SPNS2,PDZD2,BMP2,IGDCC4,AURKC,EPS8L1,EPS8L2,COL7A1
123	IRAK3	0.104	0.434	1.21	SFN,NGFR,AFAP1L2,CHKA,GJB3,CDKN1C,JAK3,DUSP5,NTF3,CCL22,IRS2,MAP3K6,MAP2K3,S100A9,CSF1R,SHC3,RHOBTB2,SOCS1,BDNF,PTPN21,AMH,NGF,BIRC3,PCDH1,IL1RN,ANTXR2,ARL14,RRAD,PAG1,IGF2,VNN1,CLIC5,CLIC3,FKBP14,PTPRM,PTPRH,AKAP13,IL18,RHOF,RHOV,PTGER4,DERL3,RELT,PDP2,SAA1,CSF2RB,ADRB2,RASGRP3,PDZD2,BMP2,ELF3,IL1RL1,GNA15,PTK2B,GBP2,NEURL1
124	TEC	0.112	0.463	1.252	MILR1,CEL,SFN,CHKA,RET,NTF3,IRS2,MAP3K6,LY6D,SHC3,RHOBTB2,SOCS1,BDNF,PTPN21,AMH,NGF,ARL14,RRAD,PAG1,IGF2,GNRH1,CD22,CLIC5,CLIC3,FKBP14,PTPRM,PTPRH,KIF1C,RHOF,RHOV,DERL3,PDP2,FOXA2,RASGRP3,PDZD2,BMP2,FGFR3,EPS8L1
125	LIMK1	0.122	0.501	1.185	SFN,CHKA,HOMER1,CDKN1C,WFIKKN1,CLTB,MECP2,KIFC3,NTF3,MEF2D,GSN,IRS2,MAP3K6,MAL,SEMA7A,SHC3,RHOBTB2,SRGAP3,PI3,BDNF,BCAR3,PTPN21,AMH,ITGA3,NGF,SEMA3F,BAIAP2,CPNE4,ARL14,ACTN4,STX1A,RRAD,PAG1,CDSN,IGF2,CLIC5,CLIC3,FKBP14,PTPRM,PTPRH,KIF1C,RHOF,RHOV,DERL3,LIMA1,PDP2,TRIP10,FHOD1,COTL1,LMO7,PDZD2,SYT1,CAV1,ARHGAP23,BMP2,HSPB3,PLAUR,NAV2,PTK2B,NEURL3,NEURL1
126	ALPK2	0.128	0.52	1.513	PYGM,RNF152,EMP1,SERPINB7,MEF2D,TMEM178A,PPP1R14C,ALPK3,APOB,ZNF83,SH3TC2
127	EPHA3	0.128	0.52	1.175	SFN,NGFR,GSTM1,CHKA,CYP1A1,RET,LRRC4,DSCAML1,NTF3,UBN1,WNT7A,IRS2,MAP3K6,CSF1R,SEMA7A,SHC3,RHOBTB2,PI3,BDNF,PTPN21,AMH,NGF,PECAM1,BIRC3,SFTPA2,SEMA3F,PCDH7,BAIAP2,CPNE4,THSD7A,TNS4,ARL14,EPHA2,RRAD,PAG1,IGF2,CALY,ITGBL1,NRP2,FKBP14,PTPRM,PTPRH,CX3CL1,KIF1C,RHOF,RHOV,DERL3,NT5E,ALS2CL,PDP2,AXL,NID2,RASGRP3,PDZD2,CAV1,BMP2,FGFR3,HSPB3,SPRED3,ADGRF1,ADGRF5,RRBP1,PTK2B,PLA2G2A
128	PIK3CG	0.129	0.52	1.14	EML6,SFN,GSTM1,FOSL1,REN,RET,CDKN1C,PEAR1,JAK3,DUSP5,CNTD2,TNNC1,KIFC3,PTAFR,GSN,UGT1A10,UPK2,GUCA1B,IRS2,FOXQ1,PPP1R16B,PHLDB2,CSF1R,SHC3,FOXO6,RHOBTB2,SRGAP3,PI3,BDNF,FBXO32,YEATS2,BCL2L1,ITGB7,ITGB6,ITGA2,WIPI1,PECAM1,BIRC3,IL2RG,EP400P1,EFR3B,IL1RN,ATXN7L1,TNS4,ARL14,KRT5,ACTN4,CCNO,EPHA2,RRAD,TSPAN1,TRPM4,IGF2,MICAL3,LIF,LPAR5,GNRH1,CD22,FKBP14,AKAP13,KIF1C,IL18,RHOF,CEACAM6,RHOV,PTGER4,FOXC…
129	CAMK2A	0.132	0.526	1.16	PNMT,SERPINE1,TTYH1,NGFR,DMPK,HOMER1,GSTM5,LRRC4,PYGM,MECP2,JPH2,TNNC1,CRYAB,ADCY5,NTF3,FLNB,MEF2D,NMNAT2,ALDH1L1,GUCA1B,MAP3K9,MAP2K3,TMEM178A,SHC3,SRGAP3,DRD4,BDNF,ADRA1B,ELFN2,PHACTR3,ITGB7,ITGB6,VSTM2L,NGF,SPTB,NOS1AP,SCN1B,PAQR6,ACTN4,VWA5B2,STX1A,EPHA2,EPAS1,MICAL3,CALY,CORO6,DNER,SYN3,TNNT2,LIMA1,CAMK2N1,CREG2,KRT18,CAPN8,CAPN5,ATP1B1,TMEM59L,CACNA1G,PDZD2,HRH3,SYT1,CAV1,PLCXD3,CHD5,GNA15,…
130	ACVR2A	0.136	0.537	1.189	DKK1,SPINT1,SFN,CHKA,RET,WFIKKN1,NTF3,MEF2D,WNT7A,COL16A1,IRS2,MAP3K6,CSF1R,SHC3,CHRD,RHOBTB2,BDNF,FBXO32,DRAP1,PTPN21,ITGB7,AMH,NGF,ARL14,RRAD,PAG1,IGF2,GNRH1,FKBP14,PTPRM,PTPRH,PCSK5,NOG,RHOF,RHOV,DERL3,PDP2,FOXA2,SPNS2,PDZD2,CYP11A1,NPHP3,BMP2,BMP1,FGFR3,SLC2A1,TGFBR3,ELF3,ALDH1A2,PNLIPRP3,KRT81,PTK2B
131	CAMK2G	0.137	0.537	1.201	DMPK,HOMER1,MYPN,ZNF488,TNNC1,VAMP5,FLNB,MEF2D,GUCA1B,MAP3K9,MAP2K3,BDNF,BCL2L1,ITGB7,ITGB6,ZNF516,SYT16,ACTN4,KRT9,STX1A,EPHA2,RRAD,EPAS1,KCNN4,MICAL3,CALY,DNER,SYN3,LIMA1,CAMK2N1,AXL,CAPN8,CAPN5,CACNA1G,PDZD2,CDH23,SYT1,TMEM105,SPOCK2,PTK2B,EPS8L1,EPS8L2,EPS8L3,TAS1R3,LGI4,NEURL1
132	MAP3K11	0.139	0.537	1.187	SFN,CHKA,FOSL1,RET,PYGM,DUSP5,AHNAK,NTF3,MEF2D,IRS2,SLC25A45,MAP3K6,MAP2K3,SHC3,RHOBTB2,CCDC17,BDNF,BCL2L1,PTPN21,AMH,NGF,TMBIM1,BIRC3,BAIAP2,GOLGA3,ARL14,KRT5,ACTN4,MAPK8IP3,RRAD,PAG1,IGF2,FKBP14,PTPRM,PTPRH,ANKRD1,RHOF,RHOV,DERL3,PDP2,FOXA2,FHOD1,SPNS2,ADRB2,PDZD2,HSPA5,CAV1,BMP2,HSPB3,ELF3,GNA15,NEURL1
133	EPHB6	0.139	0.537	1.192	SFN,NGFR,CHKA,RET,LRRC4,CLTB,DSCAML1,NTF3,WNT7A,ANKRD35,IRS2,MAP3K6,PPP1R16B,CSF1R,SEMA7A,SHC3,RHOBTB2,BDNF,PTPN21,AMH,ITGA2,NGF,C1QL1,SEMA3F,TNS4,ARL14,EPHA2,GRB7,RRAD,KLK5,PAG1,IGF2,FKBP14,PTPRM,PTPRH,KIF1C,RHOF,RHOV,DERL3,PDP2,AXL,GOLT1B,SPNS2,LMO7,PDZD2,BMP2,FGFR3,SPRED3,PTK2B
134	CDC42BPB	0.14	0.537	1.18	MPRIP,SFN,CHKA,RET,MYPN,DUSP5,KIFC3,NTF3,FLNB,IRS2,MAP3K6,PPP1R16B,TOM1L2,SHC3,CHRD,RHOBTB2,BDNF,PTPN21,AMH,AMN,NGF,ARFGAP1,PLAG1,EP400P1,BAIAP2,ARL14,MAPK8IP3,RRAD,PAG1,IGF2,VASN,FKBP14,PTPRM,PTPRH,AKAP13,KIF1C,RHOF,RHOV,FOXC1,DERL3,LIMA1,PDP2,FHOD1,CMIP,PDE9A,RASGRP3,PDZD2,SCIN,BMP2,FGFR3,NAV2,AURKC,CLMN,PTK2B,EPS8L2
135	PRKCD	0.143	0.544	1.165	SERPINE1,CEL,SFN,CHKA,FA2H,BHLHE41,ZNF488,RNF152,DUSP5,CNTD2,TNNC1,SERPINB7,IVL,ADCY5,MEF2D,LIMS2,GUCA1B,IRS2,MAP2K3,PKP1,FBLIM1,RHOBTB2,SOCS1,PI3,BDNF,ADAP1,AAK1,BCL2L1,ITGB7,NGF,NOS1AP,PLAG1,IL1RN,ARL14,KRT8,CCNO,RRAD,TRPM4,GNRH1,PTPRM,AKAP13,DNER,LMCD1,RHOF,PITPNM2,RHOV,TAGLN,SCEL,BATF,PDP2,CD68,TGM1,ARHGDIB,TGM2,LMO7,DTX2,ADRB2,RASGRP3,HSPA5,CAV1,HSPB3,PTK2B,LPIN1
136	NTRK1	0.144	0.544	1.14	PNMT,MPRIP,HSD11B2,SFN,NGFR,CHKA,MTHFR,L1CAM,FOSL1,REN,RET,LRRC4,SLC6A2,AREG,MECP2,DUSP5,KIFC3,DSCAML1,RAPGEF3,NTF3,MEF2D,WNT7A,UPK2,IRS2,MAP3K6,ROR1,CSF1R,SEMA7A,SHC3,RHOBTB2,SOCS1,PI3,DRD4,BDNF,BCL2L1,PTPN21,AMH,BCAS1,NGF,PECAM1,TNFRSF21,PLAG1,SEMA3F,IL2RG,CNNM1,TPCN1,ARL14,MAPK8IP3,EPHA2,RRAD,KLK5,TGFA,TSPAN2,PAG1,IGF2,LIF,GNRH1,CALR,NRP2,FKBP14,PTPRM,PTPRH,PCSK5,CX3CL1,CTSE,NOG,RHOF,RHOV,DERL…
137	TYRO3	0.146	0.547	1.172	PNMT,SFN,CHKA,RET,AHNAK,NTF3,SLC17A5,IRS2,MAP3K6,SLC9A4,CSF1R,SHC3,RHOBTB2,SOCS1,BDNF,SP6,BCL2L1,PTPN21,AMH,NGF,PECAM1,BIRC3,ARL14,JMJD6,RRAD,PAG1,IGF2,GNRH1,CALR,CSRNP1,SLC44A2,FKBP14,PTPRM,PTPRH,PCSK5,CX3CL1,ANKRD1,RHOF,RHOV,MFGE8,DERL3,KRT10,PDP2,AXL,CD68,TGM2,RASGRP3,PDZD2,HRH3,HSPA5,BMP2,FGFR3,SLC2A1,HSPB3,SCARF1,ELF3,ARID3A
138	MAP2K6	0.149	0.552	1.235	NGFR,FOSL1,BHLHE41,MECP2,DUSP5,FGFBP1,MEF2D,SLC39A7,MAP3K9,MAP3K6,MAP2K3,RHOBTB2,PI3,BDNF,FBXO32,BCL2L1,CNGA1,GPX1,NGF,ANTXR2,MAPK8IP3,EPHA2,KIF1C,IL18,ALS2CL,HSPA5,BMP2,HSPB3,PLAUR,AURKC,GNA15,KISS1
139	PRKCH	0.151	0.552	1.179	SERPINE1,SFN,CHKA,MTHFR,FA2H,REN,BHLHE41,DUSP5,CNTD2,TNNC1,EMP1,KIFC3,VAMP5,MEF2D,LIMS2,GUCA1B,FBLIM1,RHOBTB2,HTR1D,AAK1,ITGB7,BIRC3,IL2RG,TP53INP2,PPP1R14C,MYO1E,RASSF5,ARL14,CCNO,RRAD,EPAS1,TSPAN2,IGF2,AKAP13,DNER,LMCD1,RHOF,PITPNM2,RHOV,CST6,SCEL,BATF,PDP2,PRDM8,COTL1,LMO7,SCNN1B,DTX2,LAMA4,PTK2B,LPIN1
140	NPR1	0.153	0.552	1.209	SERPINE1,GJA5,SFN,REN,TNNC1,RAPGEF3,MGLL,ADCY5,GUCA1B,SEMA7A,RHOBTB2,AAK1,PTPN21,CNGA1,GPX3,PECAM1,SEMA3F,RNF39,MYO1E,VIPR1,GDE1,ARL14,RRAD,MANF,NRP2,PTPRM,EDN2,RHOF,RHOV,GDPD3,GDPD5,SCNN1B,PDE9A,ADRB2,LAMA4,LAMA3,GNA15,SNCG
141	WNK2	0.154	0.552	1.326	FA2H,FXYD4,ADCY5,ZNF341,SMOC2,MAP3K6,BDNF,PCDH1,SLC12A4,WNK4,ALS2CL,PRDM8,TGM1,SCNN1G,SCNN1B,TMEM59L,HRH3,SYT1
142	EPHA1	0.154	0.552	1.159	SPINT1,SFN,NGFR,CHKA,L1CAM,RET,MYZAP,DSCAML1,NTF3,WNT7A,IRS2,MAP3K6,CSF1R,SEMA7A,SHC3,CHRD,RHOBTB2,PI3,BDNF,BFSP1,CSPG4,PTPN21,AMH,NGF,PECAM1,SEMA3F,NECTIN4,TNS4,ARL14,ACTN4,MAPK8IP3,EPHA2,GRB7,RRAD,PAG1,IGF2,COL18A1,NRP2,FKBP14,PTPRM,PTPRH,CX3CL1,NOG,RHOF,RHOV,FOXC1,DERL3,CRYBB3,PDP2,AXL,STEAP4,GPD1,PDZD2,CAV1,BMP2,FGFR3,SLC2A1,SPRED3,ETV4,ELF3,PTK2B,EPS8L2
143	CAMK2D	0.155	0.552	1.191	GJA5,HOMER1,GJB4,TNNC1,ADCY5,UBN1,FLNB,MEF2D,GUCA1B,MAP3K9,MAP2K3,FBLIM1,BDNF,AAK1,BCL2L1,ITGB7,ITGB6,PPP1R14C,SCN1B,ACTN4,STX1A,EPHA2,RRAD,EPAS1,MICAL3,DNER,SYN3,TNNT2,LIMA1,CAMK2N1,AXL,CAPN8,CAPN5,CACNA1G,PDZD2,LAMC2,SPOCK2,PTK2B,EPS8L1,EPS8L2,EPS8L3,TAS1R3,SLC4A8,NEURL1
144	NPR2	0.155	0.552	1.221	SFN,REN,AREG,TNNC1,SERPINB7,RAPGEF3,ADCY5,NTF3,GUCA1B,HR,SEMA7A,RHOBTB2,AAK1,PTPN21,CNGA1,SEMA3F,MYO1E,VIPR1,GDE1,ARL14,RRAD,CBARP,CORO6,PTPRM,RHOF,RHOV,GDPD3,GDPD5,SCNN1B,PDE9A,FGFR3,LAMA2,GNA15,SNCG
145	MTOR	0.156	0.552	1.103	SERPINE1,DKK1,EML6,SFN,NGFR,DMPK,CHKA,HOMER1,FOSL1,CYP1A1,REN,RET,CDKN1C,AREG,MECP2,JAK3,RNF152,DUSP5,CNTD2,TNNC1,KIFC3,CRYAB,RAPGEF3,MGLL,ADCY5,NTF3,UBN1,MEF2D,GSN,EGLN2,WNT7A,CASTOR1,LIMS2,UGT1A10,UPK2,GUCA1B,IRS2,FOXQ1,SLC39A7,MAP3K9,MAP2K3,S100A6,CSF1R,FOXO6,RHOBTB2,SOCS1,PI3,DRD4,BDNF,ZBTB16,FBXO32,YEATS2,BCL2L1,ADRA1B,GPX1,GPX3,WIPI1,NGF,PECAM1,BIRC3,IL2RG,CYP3A5,EP400P1,MROH6,EFR3B,TPCN1,M…
146	UHMK1	0.158	0.554	1.226	SFN,L1CAM,TNNC1,AHNAK,MEF2D,GUCA1B,CHRD,RHOBTB2,SRGAP3,AAK1,NOS1AP,MYO10,MKI67,ARL14,ARRDC1,ACTN4,MAPK8IP3,RRAD,TSPAN2,CD22,PTPRM,RHOF,SYN3,RHOV,PDP2,CA14,NDRG1,SYT1,NAV2,TBC1D2,PNLIPRP3,AURKC
147	TESK1	0.161	0.563	1.179	SFN,CHKA,CDKN1C,CNTD2,KIFC3,NTF3,MEF2D,LIMS2,ZNF575,UPK2,GUCA1B,IRS2,FOXQ1,MAP3K6,SHC3,FOXO6,RHOBTB2,BDNF,MAFK,PTPN21,AMH,NGF,CATSPER1,RUSC2,ARL14,RRAD,PAG1,IGF2,CORO6,FKBP14,PTPRM,PTPRH,KIF1C,RHOF,RHOV,FOXC1,DERL3,PDP2,PDZD2,BMP2,HSPB8,SPRED3,PTK2B,TAS1R3,SPRY4,NEURL3,NEURL1
148	NUAK1	0.164	0.569	1.274	DKK1,PEAR1,JPH2,CRYAB,VAMP5,MAP3K9,MAP2K3,CSPG4,PHACTR3,ITGB7,NOS1AP,RUSC2,RRAD,ANKRD1,FOXC1,STAMBPL1,LMO7,FGFR3,HSPB8,NAV2,KRT81,AURKC
149	ROCK2	0.165	0.569	1.148	SERPINE1,MPRIP,DKK1,SFN,CHKA,FOSL1,REN,CDKN1C,LRRC4,DUSP5,KIFC3,RAPGEF3,NTF3,MEF2D,UPK2,IRS2,MAP3K6,PPP1R16B,SHC3,FBLIM1,RHOBTB2,PI3,BDNF,PTPN21,UPP1,AMH,GPX1,ITGA2,NGF,PECAM1,PLAG1,MKI67,ARL14,ACTN4,MAPK8IP3,EPHA2,RRAD,PAG1,IGF2,CLIC3,FKBP14,PTPRM,PTPRH,AKAP13,RHOF,TNNT2,RHOV,TAGLN,DERL3,LIMA1,PDP2,STEAP4,FHOD1,TGM2,ATP1B1,PDZD2,SYT1,CAV1,BMP2,FGFR3,SLC2A1,PLAUR,LAMA2,AURKC,PTK2B
150	GRK2	0.166	0.569	1.153	PNMT,OR2M3,GSTM1,CHKA,REN,GSTM5,SLC6A2,AREG,VSIR,TNNC1,CRYAB,RAPGEF3,PTAFR,ADCY5,GUCA1B,PPP1R16B,GPR78,GPR87,NPAS2,SRGAP3,PI3,DRD4,BDNF,HTR1D,BCL2L1,ADRA1B,CNGA1,NGF,ARFGAP1,STX1A,EPHA2,MC1R,LPAR5,GNRH1,CX3CL1,AKAP13,FFAR4,EDN2,NOG,IL18,PTGER4,SAA1,TRIP10,SCNN1G,SCNN1B,ADRB2,HCAR2,HCAR1,HRH3,GGT5,SYT1,CAV1,HSPB3,TGFBR3,ALDH1A2,KRT81,IL1RL1,GNA15,PTK2B,KISS1
151	ALPK3	0.17	0.576	1.418	PYGM,TNNC1,EMP1,PHYHD1,TMEM178A,PCDH7,BAIAP2L2,APOB,TNNT2,SELENOW,HSPA6
152	GRK6	0.17	0.576	1.231	TNNC1,RAPGEF3,ADCY5,GUCA1B,GPR78,GPR87,SRGAP3,DRD4,HTR1D,ADRA1B,CNGA1,ARRDC1,MAPK8IP3,MC1R,SLC44A2,FFAR4,PTGER4,SCNN1G,SCNN1B,ADRB2,HCAR2,HCAR1,HRH3,CAV1,TGFBR3,ADGRF1,GNA15,SNCG
153	MYLK2	0.174	0.585	1.203	MPRIP,SFN,MYOM1,PYGM,TFCP2L1,MYPN,JPH2,MMP28,TNNC1,CRYAB,MEF2D,GUCA1B,MAP3K9,RHOBTB2,ADRA1B,ANTXR2,ARL14,ARRDC1,ACTN4,VWA5B2,RRAD,IGF2,ANKRD1,ANKRD2,RHOF,SYN3,TNNT2,RHOV,STAMBPL1,PDP2,ADRB2,PDZD2,LAMA4,PLA2G2A
154	LIMK2	0.177	0.591	1.165	PADI1,SFN,DMPK,CHKA,CLTB,MRC2,KIFC3,NTF3,MEF2D,GSN,LIMS2,IRS2,MAP3K6,PHLDA1,SHC3,RHOBTB2,BDNF,PTPN21,AMH,NGF,DENND3,BAIAP2,CPNE4,RASSF5,ARL14,ACTN4,RRAD,PAG1,IGF2,CLIC5,CLIC3,FKBP14,PTPRM,PTPRH,KIF1C,RHOF,RHOV,SFI1,DERL3,PDP2,LMO7,PDZD2,SYT1,BMP2,NAV2,GNA15,NEURL3,NEURL1
155	WNK3	0.181	0.599	1.375	REN,TMEM61,DHRS9,RHOBTB2,ACSS2,SLC12A4,WNK4,CA14,SCNN1G,SCNN1B,RASGRP3,SLC4A8
156	TRIB1	0.184	0.606	1.14	LIPG,BBX,SFN,DMPK,HOMER1,TIPARP,FOSL1,JAK3,DUSP5,MAMDC4,CNTD2,TNNC1,VAMP5,ANKRD35,GUCA1B,MAP3K9,PHLDA1,PPP1R16B,ROR1,GMPR,RHOBTB2,B3GALT4,MAFF,SP6,BCL2L1,KCNK5,PHACTR3,TNS4,ARL14,ARRDC1,CCNO,EPHA2,PTGES,RRAD,TSPAN2,APOB,MICAL3,BPIFB4,CSRNP1,ANKRD1,ANKRD2,KRT32,RHOF,ZDHHC11,NBPF19,RHOV,PTGER4,PDP2,AXL,TRIP10,FOXA2,CMIP,GPD1,HCAR2,PDZD2,HSPA5,LAMC2,POLH,TBC1D2,B4GALT4,LCAT,RRBP1
157	PINK1	0.187	0.607	1.164	GSTM1,GSTM5,RET,MEF2D,COL16A1,IRS2,CSF1R,SRGAP3,PI3,DRD4,BDNF,FBXO32,BCL2L1,ELFN2,GPX1,WIPI1,NGF,ARFGAP1,TNS4,SLC45A3,EPAS1,VASN,MANF,MC1R,CALR,IL18,RHOF,CAMK2N1,FOXA2,PNPLA2,TGM1,CAPN8,CAPN5,TGM2,HSPA5,CAV1,FGFR3,HSPB8,SLC2A1,HSPB3,B4GALT4,PDXK,PARL,SNCG,CAPN12
158	MOS	0.189	0.607	1.16	OR2M3,SOX15,SFN,CHKA,CNTD2,KIFC3,NTF3,DHRS9,IRS2,MAP3K6,MAP2K3,SHC3,CHRD,RHOBTB2,BDNF,SP6,PTPN21,AMH,NGF,BIRC3,PLAG1,ARL14,RRAD,CBARP,N4BP3,PAG1,IGF2,MC1R,FKBP14,PTPRM,PTPRH,RHOF,TNNT2,RHOV,DERL3,PDP2,FOXA2,SPNS2,PDZD2,HSPA5,BMP2,SDR16C5,ALDH1A2,AURKC,NEURL1,CDK2AP2
159	IRAK1	0.189	0.607	1.129	PGLYRP3,SERPINE1,SFN,S100A10,NGFR,CHKA,FOSL1,CDKN1C,MECP2,JAK3,DUSP5,KIFC3,VAMP5,NTF3,FLNB,IRS2,SLC39A7,MAP3K6,MAP2K3,TOM1L2,S100A6,S100A9,CSF1R,SHC3,RHOBTB2,SOCS1,PI3,BDNF,BCL2L1,PTPN21,AMH,NGF,BIRC3,IL1RN,ARL14,KRT5,MAPK8IP3,RRAD,PAG1,IGF2,LIF,MC1R,CD22,CLIC5,CLIC3,FKBP14,PTPRM,PTPRH,KIF1C,TNFRSF12A,IL18,RHOF,RHOV,DERL3,MICB,PDP2,CD68,LOR,RASGRP3,PDZD2,CAV1,BMP2,SLC2A1,HSPB3,IL1RL1,PTK2B,TAS1R3…
160	ROR1	0.189	0.607	1.168	DKK1,SFN,NGFR,CHKA,RET,LRRC4,CLTB,MYPN,KIFC3,DSCAML1,NTF3,WNT7A,IRS2,MAP3K6,CSF1R,SHC3,RHOBTB2,BDNF,PTPN21,CPZ,AMH,NGF,SLC25A21,ARL14,RRAD,PPP1R32,PAG1,IGF2,CD22,FKBP14,PTPRM,PTPRH,ANKRD1,NOG,RHOF,RHOV,DERL3,PDP2,PDZD2,BMP2,FGFR3,ELF3
161	STRADA	0.19	0.607	1.341	DUSP5,PI3,BDNF,AAK1,ITGA3,PCDH7,GOLGA2,GOLGA3,WNK4,MICAL3,TAGLN,RIPOR3,PTK2B
162	MAPK15	0.193	0.613	1.123	SOX15,SFN,DMPK,FOSL1,FA2H,MECP2,JAK3,DUSP5,MAMDC4,CNTD2,ADCY5,MEF2D,LIMS2,ANKRD35,STKLD1,MAP3K9,MAP3K6,PPP1R16B,MAP2K3,TOM1L2,SLC9A4,ROR1,FBLIM1,RHOBTB2,ADAP1,SP6,PTPN21,PHACTR3,ARFGAP1,TP53INP2,ALOXE3,AQP3,RUSC2,TNS4,AGFG2,ARL14,ACTN4,CCNO,EPHA2,RRAD,CLIC3,PTPRM,PTPRH,ANKRD1,ANKRD2,LMCD1,RHOF,RHOV,PTGER4,SCEL,BATF,PER1,PDP2,AXL,CAPN8,CAPN5,ARHGDIB,LMO7,GPD1,ABCG1,RASGRP3,HSPA5,FGFR3,HSPB3,ETV4,I…
163	TRPM7	0.198	0.623	1.219	GSN,BDNF,CNGA1,GPX3,NGF,CATSPER1,CNNM1,TPCN1,MGP,AQP3,ALPK3,EPHA2,KCNN4,TRPM4,IL18,CAPN8,CAPN5,SCNN1G,CACNA1G,HSPA5,CAV1,BMP2,GNA15,PTK2B,CAPN12
164	PDK4	0.2	0.623	1.148	SERPINE1,MTHFR,FA2H,REN,PYGM,SLC7A7,CRYAB,MGLL,ADCY5,HAS3,HAS2,MEF2D,EGLN2,IRS2,NPAS2,ZBTB16,FBXO32,BCL2L1,PGM3,GPX1,GPX3,WIPI1,ACSS2,SLC25A21,BAIAP2,AQP3,VSIG2,EPAS1,APOB,IGF2,VNN1,CALR,CSRNP1,ANKRD1,C1QTNF12,PER1,PDP2,CD68,PNPLA2,MSMO1,JADE2,SPNS2,GPD1,ABCG1,RASGRP3,HSPA5,ACSF2,SLC2A1,LPIN1
165	DSTYK	0.201	0.623	1.171	SFN,CHKA,MTHFR,RET,ADAMTSL4,DUSP5,NTF3,IRS2,MAP3K6,LEMD1,SHC3,RHOBTB2,BDNF,PTPN21,AMH,NGF,BIRC3,ARL14,SLC45A3,RRAD,PAG1,IGF2,FKBP14,PTPRM,PTPRH,KIF1C,RHOF,RHOV,DERL3,PDP2,FOXA2,SPNS2,PDZD2,HSPA5,BMP2,TUFT1,NEURL1
166	BMX	0.202	0.623	1.166	SFN,CHKA,REN,JAK3,NTF3,IRS2,MAP3K6,SHC3,RHOBTB2,SOCS1,PI3,BDNF,BCL2L1,PTPN21,AMH,NGF,PECAM1,CNNM1,ARL14,RRAD,PAG1,IGF2,CLIC5,CLIC3,FKBP14,PTPRM,PTPRH,RHOF,RHOV,DERL3,PDP2,STEAP4,CSF2RB,RASGRP3,PDZD2,CAV1,BMP2,PTK2B,EPS8L1
167	MYLK4	0.202	0.623	1.196	SFN,MYOM1,MYPN,TNNC1,MEF2D,GUCA1B,FOXQ1,MAP2K3,RHOBTB2,AAK1,ARL14,ARRDC1,ACTN4,RRAD,MANF,ANKRD1,HEG1,RHOF,SYN3,RHOV,FOXC1,STAMBPL1,PDP2,SPINK5,ADRB2,HSPB3,NAV2,AURKC,MUC4
168	LTK	0.205	0.624	1.184	SFN,CHKA,NTF3,GUCA1B,IRS2,MAP3K6,CSF1R,SHC3,RHOBTB2,BDNF,PTPN21,AMH,NGF,NECTIN4,ARL14,RRAD,PAG1,IGF2,CLIC5,CLIC3,FKBP14,PTPRM,PTPRH,RHOF,RHOV,DERL3,PDP2,RASGRP3,PDZD2,BMP2,PTK2B,TAS1R3
169	MAP2K4	0.206	0.624	1.163	SERPINE1,NGFR,GSTM1,FOSL1,CYP1A1,JAK3,DUSP5,FLNB,CCL15,NMNAT2,MAP3K9,MAP3K6,PI3,BDNF,BCL2L1,NGF,TNFRSF21,BIRC3,SFTPA2,MAPK8IP3,IGF2,MICA,SH3RF2,AXL,CD82,ARHGDIB,SELENOW,ADRB2,NDRG1,SCIN,HSPA5,CAV1,HSPB3,NAV2,TGFBR3,AURKC,GNA15,PLA2G2A,KISS1
170	IRAK2	0.206	0.624	1.15	PNMT,SFN,NGFR,CHKA,C1QTNF1,ZNF488,DUSP5,MGLL,NTF3,CCL22,IRS2,FOXQ1,MAP3K6,MAP2K3,SHC3,RHOBTB2,SOCS1,BDNF,FBXO32,PTPN21,AMH,NGF,BIRC3,IL1RN,ARL14,MAPK8IP3,RRAD,PAG1,IGF2,CLIC5,CLIC3,FKBP14,PTPRM,PTPRH,IL18,RHOF,RHOV,DERL3,PDP2,RASGRP3,PDZD2,HSPA5,BMP2,NEURL3,NEURL1
171	MLKL	0.211	0.636	1.153	SFN,S100A10,CHKA,FA2H,DUSP5,NTF3,IRS2,STKLD1,MAP3K6,SHC3,RHOBTB2,BDNF,BCL2L1,PTPN21,AMH,NGF,TNFRSF21,BIRC3,ARL14,RRAD,PAG1,IGF2,FKBP14,PTPRM,PTPRH,TNFRSF12A,IL18,RHOF,RHOV,DERL3,PDP2,FOXA2,TGM1,CAPN8,CAPN5,SPNS2,PDZD2,HSPA5,BMP2,PARL,CAPN12,NEURL1
172	MAPK7	0.214	0.641	1.101	PWWP2B,SERPINE1,SOX15,SFN,NGFR,DMPK,CHKA,FOSL1,FA2H,RET,PRSS22,MMP28,JAK3,DUSP5,MAMDC4,CRYAB,RAPGEF3,ADCY5,NTF3,MEF2D,WNT7A,LIMS2,ANKRD35,STKLD1,MAP3K9,MAP3K6,PPP1R16B,MAP2K3,TOM1L2,SLC9A4,ROR1,FBLIM1,RHOBTB2,SOCS1,PI3,BDNF,ADAP1,BCL2L1,PTPN21,PHACTR3,NGF,ARFGAP1,PECAM1,PLAG1,KLF8,AQP3,TNS4,AGFG2,ARL14,ACTN4,EPHA2,RRAD,TRPM4,IGF2,LIF,PTPRM,PTPRH,CX3CL1,AKAP13,ANKRD1,ANKRD2,LMCD1,RHOF,RHOV,MFGE8,T…
173	IKBKB	0.218	0.648	1.108	PGLYRP3,SERPINE1,SFN,NGFR,CHKA,FOSL1,REN,DUSP5,NTF3,EGLN2,IRS2,MAP3K6,MAP2K3,SLC9A4,SHC3,FOXO6,RHOBTB2,SOCS1,PI3,BDNF,ZBTB16,FBXO32,BCL2L1,PTPN21,ADRA1B,AMH,GPX1,NGF,BIRC3,IL1RN,TNS4,ARL14,KRT5,SLC45A3,RRAD,EPAS1,PAG1,IGF2,LIF,CLIC5,FKBP14,PTPRM,PTPRH,PCSK5,CX3CL1,IL11,TNFRSF12A,IL18,RHOF,CEACAM6,RHOV,DERL3,PDP2,SAA1,CD68,CD82,TGM2,LOR,CSF2RB,ADRB2,RASGRP3,PDZD2,HSPA5,CAV1,BMP2,DOCK8,SLC2A1,HSPB3…
174	CDK5	0.222	0.656	1.121	SFN,NGFR,CHKA,HOMER1,CDKN1C,PHF1,MECP2,CNTD2,CRYAB,AHNAK,ADCY5,NTF3,MEF2D,GSN,IRS2,MAP2K3,ROR1,SEMA7A,RHOBTB2,SRGAP3,PI3,DRD4,BDNF,OSBPL2,HOPX,BCL2L1,PTPN21,GPX1,ITGA3,NGF,TNFRSF21,SEMA3F,MYO1E,GOLGA2,MAPK8IP3,STX1A,CCNO,CBARP,IGF2,NRP2,CTSE,SYN3,TRIP10,CD82,CAPN8,CAPN5,SCNN1G,ABCG1,ADRB2,SYT1,HSPA5,CAV1,HSPB8,HSPB3,SCARF1,PDXK,LAMA3,AURKC,CAPN12
175	EPHA10	0.233	0.685	1.141	ST3GAL5,SFN,NGFR,CHKA,LRRC4,DSCAML1,NTF3,GUCA1B,IRS2,MAP3K6,SEMA7A,SHC3,RHOBTB2,BDNF,PTPN21,AMH,NGF,SEMA3F,TNS4,ARL14,EPHA2,RRAD,WNK4,PAG1,IGF2,FKBP14,PTPRM,PTPRH,RHOF,RHOV,DERL3,PDP2,AXL,ARHGDIB,PDZD2,BMP2,SPRED3,TGFBR3,TBC1D2,CDHR1,PTK2B
176	MAPK13	0.235	0.686	1.097	SOX15,SPINT1,ETHE1,SFN,DMPK,FOSL1,FA2H,JAK3,DUSP5,MAMDC4,KIFC3,RAPGEF3,IVL,ADCY5,MEF2D,LIMS2,ANKRD35,STKLD1,MAP3K9,MAP3K6,PPP1R16B,MAP2K3,TOM1L2,SLC9A4,ROR1,FBLIM1,FOXO6,RHOBTB2,ADAP1,KCNK6,PTPN21,PHACTR3,ITGB6,NGF,ARFGAP1,PLAG1,AQP3,TNS4,AGFG2,ARL14,ACTN4,MAPK8IP3,EPHA2,RRAD,SPRR1A,SPRR1B,SLC44A2,PTPRM,PTPRH,ANKRD1,ANKRD2,LMCD1,IL18,RHOF,RHOV,TAGLN,SCEL,KAZALD1,BATF,PER1,PDP2,AXL,CAPN8,CAPN5,CYB…
177	FES	0.239	0.694	1.111	SFN,CHKA,PEAR1,JAK3,CRYAB,TMF1,NTF3,IRS2,MAP3K6,PPP1R16B,S100A9,CSF1R,SHC3,RHOBTB2,SOCS1,SRGAP3,PI3,BDNF,PSCA,PTPN21,ITGB7,AMH,GPX1,NGF,PECAM1,ACSS2,IL2RG,BAIAP2,KLF8,SLC25A37,BAIAP2L2,PAQR7,ARL14,RRAD,PAG1,IGF2,GNRH1,FKBP14,PTPRM,PTPRH,RHOF,RHOV,DERL3,XDH,PDP2,TRIP10,ARHGDIB,CYBA,ABCG1,CSF2RB,RASGRP3,PDZD2,HSPA6,BMP2,ARHGAP30,SLC2A1,SCARF1,ELF3,GNA15,PTK2B,TAS1R3
178	LMTK2	0.243	0.698	1.282	RAPGEF3,TOM1L2,NGF,SLC25A37,EPHA2,SLC45A3,PTPRM,PCSK5,LIME1,CD82,SCNN1B,MYEOV
179	GRK1	0.243	0.698	1.178	RBP3,TNNC1,GUCA1B,GPR78,GPR87,SRGAP3,DRD4,HTR1D,B3GALT4,ADRA1B,CNGA1,MC1R,FFAR4,PTGER4,AXL,ADRB2,HCAR2,HCAR1,HRH3,NPHP3,CAV1,CDHR1,PALM3,GNA15,SNCG
180	YES1	0.247	0.703	1.105	SFN,CHKA,MTHFR,REN,RET,JAK3,KIFC3,DSCAML1,AHNAK,NTF3,IRS2,MAP3K6,CSF1R,SHC3,RHOBTB2,PI3,BDNF,BCL2L1,PTPN21,AMH,GPX1,ITGA3,ITGA2,NGF,PECAM1,PLAG1,SLC25A21,MYO10,KLF8,MKI67,ARL14,MAPK8IP3,EPHA2,GRB7,RRAD,EPAS1,PAG1,IGF2,CORO6,GNRH1,CLIC5,CLIC3,FKBP14,PTPRM,PTPRH,ANKRD1,ANKRD2,HEG1,RHOF,RHOV,MEGF6,DERL3,LIMA1,PDP2,LMO7,RASGRP3,PDZD2,CAV1,BMP2,FGFR3,PTK2B,EPS8L2
181	STK11	0.248	0.703	1.091	GJA5,DKK1,SFN,NGFR,GSTM1,DMPK,FOSL1,CYP1A1,REN,RET,CDKN1C,JAK3,DUSP5,MAMDC4,CNTD2,TNNC1,RAPGEF3,ANKRD35,GUCA1B,IRS2,MAP3K9,PPP1R16B,MAP2K3,ROR1,CSF1R,FOXO6,RHOBTB2,SOCS1,PI3,DRD4,BDNF,FBXO32,BCL2L1,PSCA,MSLN,ITGA3,WIPI1,NGF,BIRC3,SFTPA2,IL2RG,MKI67,GOLGA2,GOLGA3,TNS4,ARL14,ARRDC1,KRT7,KRT5,CCNO,EPHA2,RRAD,CBARP,IGF2,MANF,MC1R,CALR,ANKRD1,ANKRD2,RHOF,RHOV,TAGLN,MICA,PDP2,AXL,FOXA2,PNPLA2,SPINK1,GP…
182	ANKK1	0.249	0.704	1.134	SFN,CHKA,MTHFR,SLC6A2,NTF3,MEF2D,IRS2,MAP3K6,SHC3,RHOBTB2,DRD4,BDNF,SERINC2,PTPN21,ADRA1B,AMH,NGF,BIRC3,CYP3A5,ARL14,RRAD,PAG1,IGF2,FKBP14,PTPRM,PTPRH,ANKRD1,ANKRD2,RHOF,RHOV,DERL3,KRT18,PDP2,FOXA2,SPNS2,PDZD2,HSPA5,BMP2,NEURL1
183	PAK2	0.252	0.706	1.115	SFN,DMPK,CLTB,JAK3,DUSP5,MAMDC4,CNTD2,TNNC1,KIFC3,DSCAML1,HAS3,HAS2,FLNB,GSN,SMOC2,LIMS2,GUCA1B,MAP3K9,MAP2K3,ROR1,FBLIM1,RHOBTB2,NGF,MYO10,BAIAP2,MYO1E,TNS4,ARL14,CCNO,EPHA2,RRAD,PCSK5,KIF1C,LMCD1,RHOF,RHOV,SCEL,AXL,ARHGDIB,TGM2,LMO7,RASGRP3,HSPA5,HSPA6,LAMC2,PLAUR,LAMA2,LAMA4,LAMA3,AURKC
184	MKNK1	0.254	0.706	1.222	CLDN9,FOSL1,BHLHE41,AHNAK,MAP2K3,S100A9,CSF1R,BCL2L1,PLAG1,STX1A,KIF1C,CD55,SLC2A1,HSPB3,NEURL1,CDK2AP2
185	PIK3CD	0.254	0.706	1.098	GJA5,EML6,SFN,NGFR,RET,JPH2,JAK3,DUSP5,CNTD2,TNNC1,KIFC3,ADCY5,UGT1A10,UPK2,GUCA1B,IRS2,FOXQ1,MAP3K9,PPP1R16B,CSF1R,FOXO6,RHOBTB2,SRGAP3,PI3,DRD4,BDNF,YEATS2,BCL2L1,ADRA1B,ITGA2,DENND3,IL2RG,EP400P1,EFR3B,ATXN7L1,TNS4,SCN1B,ARL14,CCNO,RRAD,PPL,TRPM4,IGF2,MICAL3,FKBP14,KIF1C,RHOF,RHOV,TAGLN,FOXC1,STAMBPL1,TRIP10,FOXA2,CSF2RB,ADRB2,ARHGAP30,FGFR3,DOCK8,CHD5,POLH,AURKC,GNA15,PTK2B,EPS8L1,EPS8L2,EPS8…
186	SBK3	0.259	0.715	1.749	RET,MAP3K9,ANKRD2
187	MAP4K5	0.264	0.724	1.231	ADCY5,NKTR,EGLN2,SMOC2,MAP3K9,MAP3K6,OSBPL2,BCL2L1,SPRN,VGLL1,ELF3,EPS8L1,EPS8L2,EPS8L3
188	PAK3	0.265	0.724	1.105	DMPK,GSTM5,CLTB,JAK3,DUSP5,MAMDC4,CNTD2,TNNC1,KIFC3,DSCAML1,HAS3,HAS2,FLNB,SAMD4A,LIMS2,GUCA1B,MAP3K9,MAP2K3,ROR1,FBLIM1,RHOBTB2,SRGAP3,AAK1,SPTB,MYO10,EFR3B,MYO1E,TNS4,ARL14,CCNO,EPHA2,RRAD,CALY,DNER,KIF1C,LMCD1,RHOF,RHOV,SCEL,PDP2,AXL,ARHGDIB,LMO7,MAP7D2,RASGRP3,PDZD2,SYT1,CHD5,LAMC2,LAMA2,LAMA4,LAMA3,AURKC,SLC4A8
189	KALRN	0.27	0.73	1.129	NGFR,HOMER1,PTAFR,SAMD4A,RHOBTB2,SRGAP3,BDNF,ADRA1B,NGF,SPTB,NOS1AP,DENND3,ABLIM3,BAIAP2,CPNE4,ARL14,STX1A,EPHA2,RRAD,TSPAN2,LPAR5,GNRH1,CX3CL1,DNER,FFAR4,EDN2,RHOF,RHOV,SAA1,ARHGAP23,NAV2,IGDCC4,GNA15,ARID3A,KISS1
190	ROS1	0.271	0.73	1.113	MPRIP,SFN,CHKA,RET,MYPN,JAK3,NTF3,IRS2,MAP3K6,CSF1R,SHC3,RHOBTB2,BDNF,PTPN21,AMH,NGF,BIRC3,PLAG1,NECTIN4,ARL14,KRT7,KRT5,GRB7,SLC45A3,RRAD,PAG1,IGF2,CLIC5,CLIC3,FKBP14,PTPRM,PTPRH,RHOF,RHOV,DERL3,LIMA1,PDP2,AXL,RASGRP3,PDZD2,BMP2,FGFR3,ETV4,TAS1R3
191	LRRK1	0.275	0.73	1.075	HHLA1,SFN,CHKA,TIPARP,L1CAM,RET,CDKN1C,DUSP5,CNTD2,KIFC3,VAMP5,TMF1,NTF3,FLNB,MEF2D,NKTR,WNT7A,LIMS2,ANKRD35,IRS2,MAP3K9,MAP3K6,PPP1R16B,MAP2K3,CSF1R,SHC3,FBLIM1,CHRD,RHOBTB2,BDNF,ADAP1,PTPN21,AMH,NGF,SPTB,ARFGAP1,BIRC3,MYO10,BAIAP2,MYO1E,TNS4,AGFG2,ARL14,ACTN4,MAPK8IP3,STX1A,CCNO,RRAD,EPAS1,PPL,PAG1,IGF2,MICAL3,CD22,CLIC5,FKBP14,PTPRM,PTPRH,PCSK5,AKAP13,ANKRD1,KIF1C,ANKRD2,LMCD1,RHOF,SYN3,RHOV,D…
192	CAMK4	0.275	0.73	1.104	SFN,NGFR,HOMER1,MTHFR,REN,MECP2,TNNC1,VAMP5,RAPGEF3,IVL,ADCY5,NTF3,MEF2D,WNT7A,GUCA1B,MAP2K3,RHOBTB2,PI3,DRD4,BDNF,AAK1,BCL2L1,NGF,ACSS2,ARL14,ARRDC1,ACTN4,STX1A,RRAD,CALR,SPRR1B,CD22,RHOF,SYN3,TNNT2,RHOV,CRIP1,PDP2,TGM1,CAPN8,CAPN5,CACNA1G,CYP11A1,SYT1,HSPA5,CAV1,BMP2,CHD5,PTK2B,CAPN12
193	PRKX	0.276	0.73	1.083	SOX15,DKK1,SFN,CHKA,FOSL1,PEAR1,SLC6A2,ZNF488,FGFBP1,RAPGEF3,ADCY5,ZNF341,GSN,WNT7A,ZNF575,UPK2,FOXQ1,MAP2K3,ZNF431,FOXO6,RHOBTB2,ZBTB16,ZNF417,SP6,AAK1,ZNF530,PTPN21,ZNF528,TMBIM1,ZNF516,PLAG1,CNNM1,KLF8,AQP3,ARL14,SLC6A14,STX1A,RRAD,PAG1,CORO6,CALR,PTPRM,PTPRH,PCSK5,AKAP13,RHOF,PITPNM2,RHOV,MEGF6,FOXC1,XG,BATF,FOXA2,PNPLA2,PRDM8,CAPN8,ZNF83,CAPN5,SCNN1G,ZNF91,SCNN1B,PDE9A,ADRB2,RASGRP3,SCIN,VIL…
194	PRKCZ	0.277	0.73	1.089	DKK1,SFN,NGFR,CHKA,FA2H,RET,LRRC4,JAK3,DUSP5,ADCY5,NTF3,FLNB,DHRS9,IRS2,MAP3K6,PPP1R16B,PKP1,SHC3,RHOBTB2,PI3,BDNF,ADAP1,BCL2L1,PTPN21,ADRA1B,AMH,NGF,BIRC3,IL2RG,ARL14,RRAD,PAG1,IGF2,GNRH1,FKBP14,PTPRM,PTPRH,FFAR4,RHOF,RHOV,MEGF6,DERL3,KRT10,PDP2,TRIP10,FOXA2,TGM1,SPNS2,ADRB2,PDZD2,HRH3,CAV1,BMP2,FGFR3,SLC2A1,HSPB3,SPRED3,PLAUR,UPK3B,DNAH5,AURKC,GNA15,PTK2B,PLA2G2A,NEURL1
195	TRIO	0.278	0.73	1.114	PNMT,SFN,HOMER1,MRC2,TNNC1,VAMP5,PTAFR,MEF2D,GUCA1B,ROR1,RHOBTB2,ADRA1B,EP400P1,ABLIM3,MYO1E,CPNE4,ARL14,ARRDC1,ACTN4,STX1A,EPHA2,RRAD,TSPAN2,LPAR5,GNRH1,CD22,AKAP13,FFAR4,EDN2,RHOF,SYN3,RHOV,PDP2,SAA1,PDZD2,ARHGAP23,NAV2,IGDCC4,GNA15,ARID3A,KISS1
196	TNK1	0.278	0.73	1.19	SOX15,SFN,MTHFR,JAK3,STKLD1,RHOBTB2,ARL14,EPHA2,RRAD,ADIRF,RHOF,RHOV,AXL,GNA15,PTK2B,EPS8L2,MUC4
197	BRAF	0.281	0.734	1.095	MPRIP,HSD11B2,SFN,CHKA,FOSL1,RET,JAK3,DUSP5,NTF3,IRS2,MAP3K6,MAP2K3,SLC9A4,SHC3,RHOBTB2,SOCS1,SRGAP3,PI3,BDNF,BCL2L1,PTPN21,AMH,NGF,TPCN1,MKI67,ARL14,KRT7,SLC45A3,RRAD,PAG1,IGF2,LIF,MANF,MC1R,FKBP14,PTPRM,PTPRH,AKAP13,RHOF,SYN3,RHOV,DERL3,CRIP1,PDP2,AXL,SCNN1B,RASGRP3,CACNA1G,PDZD2,HSPA5,A2ML1,BMP2,FGFR3,SLC2A1,PTK2B,SPRY4
198	MAPKAPK3	0.283	0.734	1.174	FGFBP1,MAP3K9,MAP2K3,PI3,BCAR3,SEMA3F,MYO10,MALL,SPRR1B,HYAL1,CTSE,TOR4A,ARHGDIB,COTL1,NID2,VILL,LAMC2,HSPB3,AURKC
199	MAP4K2	0.289	0.748	1.203	PYGM,SIKE1,NKTR,EGLN2,SMOC2,MAP3K9,MAP3K6,RASSF5,JADE2,RASGRP3,ELF3,EPS8L1,EPS8L2,EPS8L3
200	INSRR	0.291	0.748	1.091	SFN,CHKA,CDKN1C,PEAR1,MAMDC4,CRYAB,ADCY5,NTF3,MEF2D,LIMS2,GUCA1B,IRS2,MAP3K6,CSF1R,SHC3,RHOBTB2,BDNF,TRIM74,PTPN21,AMH,EMX2,WIPI1,NGF,NECTIN4,ARL14,ARRDC1,GRB7,SLC45A3,RRAD,EPAS1,TGFA,PAG1,IGF2,MICAL3,CD22,CLIC5,CLIC3,FKBP14,PTPRM,PTPRH,RHOF,RHOV,FOXC1,DERL3,PDP2,FOXA2,SPNS2,RASGRP3,PDZD2,HSPA5,HSPA2,BMP2,SLC2A1,POLH,TAS1R3
201	PAK5	0.294	0.753	1.098	PRSS8,ST3GAL4,DMPK,JAK3,DUSP5,MAMDC4,CNTD2,TNNC1,TMC5,KIFC3,AHNAK,HAS3,HAS2,SAMD4A,LIMS2,GUCA1B,MAP3K9,ROR1,FBLIM1,RHOBTB2,SRGAP3,PTPN21,ELFN2,SLC25A21,MYO10,MYO1E,TNS4,ARL14,ALPK3,CCNO,EPHA2,RRAD,PTPRM,KIF1C,LMCD1,RHOF,RHOV,SCEL,AXL,RIPOR2,LMO7,RASGRP3,LAMC2,LAMA2,LAMA4,LAMA3
202	NUAK2	0.301	0.762	1.192	MPRIP,FOSL1,TNNC1,RFLNB,MAP3K9,MAP2K3,ITGB6,NOS1AP,SLC12A4,KLF8,MUCL1,KRT34,LIMA1,LMO7
203	NLK	0.301	0.762	1.134	DKK1,FOSL1,DUSP5,ACSBG1,CRYAB,DSCAML1,WNT7A,ROR1,FOXO6,NPAS2,RHOBTB2,SRGAP3,MYO10,BAIAP3,MYO1E,LMCD1,RHOF,RHOV,SCEL,PER1,LMO7,USP53,POU2F2,BMP2,HSPB3
204	MAP3K10	0.303	0.763	1.097	SFN,CHKA,DUSP5,CNTD2,NTF3,MEF2D,IRS2,MAP3K6,PPP1R16B,MAP2K3,SHC3,CHRD,RHOBTB2,SOCS1,BDNF,B3GALT4,PTPN21,AMH,NGF,BIRC3,RUSC2,PAQR6,ARL14,MAPK8IP3,RRAD,PAG1,IGF2,FKBP14,PTPRM,PTPRH,ANKRD1,KIF1C,RHOF,RHOV,DERL3,PDP2,FOXA2,CAPN8,SPNS2,PDZD2,HSPA5,BMP2,PTK2B,NEURL1
205	CAMK1	0.305	0.765	1.091	SFN,REN,SLC6A2,MECP2,TNNC1,VAMP5,RAPGEF3,PTAFR,ADCY5,SLC17A5,MEF2D,GUCA1B,MAP2K3,RHOBTB2,PI3,BDNF,OSBPL2,CNGA1,WIPI1,NGF,ACSS2,TPCN1,ARL14,ARRDC1,ACTN4,STX1A,RRAD,EPAS1,GNRH1,CALR,ANKRD2,RHOF,SYN3,TNNT2,CRELD1,RHOV,PDP2,CAPN8,CAPN5,NDRG1,CYP11A1,SYT1,HSPA5,HSPA2,BMP2,CGB2,PLAUR,AURKC
206	EPHB3	0.314	0.776	1.081	DKK1,SFN,NGFR,CHKA,LRRC4,CLTB,SLC7A7,NTF3,WNT7A,SMOC2,IRS2,MAP3K6,PHLDA1,PKP1,CSF1R,SEMA7A,SHC3,RHOBTB2,BDNF,HOPX,PTPN21,ITGB7,ITGB6,AMH,NGF,PECAM1,SEMA3F,NECTIN4,TNS4,ARL14,EPHA2,RRAD,PAG1,IGF2,VASN,NRP2,FKBP14,PTPRM,PTPRH,KIF1C,NOG,RHOF,TNNT2,RHOV,DERL3,PDP2,FOXA2,CD82,PDZD2,CYP11A1,BMP2,FGFR3,SPRED3,ELF3,PTK2B
207	ERN2	0.314	0.776	1.092	SFN,CHKA,REN,LRRC4,PYGM,NTF3,IRS2,MAP3K6,SHC3,RHOBTB2,BDNF,PTPN21,AMH,SH2D3A,WIPI1,NGF,PECAM1,ARL14,ZG16,RRAD,PAG1,IGF2,VASN,MANF,CALR,FKBP14,PTPRM,PTPRH,CTSE,LMCD1,RHOF,RHOV,DERL3,PDP2,SCNN1G,SCNN1B,RASGRP3,PDZD2,HSPA5,BMP2,SLC2A1,SCYL1,PTK2B
208	SPEG	0.315	0.776	1.091	SCX,SFN,DMPK,PEAR1,JPH2,TNNC1,VAMP5,AHNAK,FLNB,MEF2D,GUCA1B,RHOBTB2,MAFF,SPTB,ARFGAP1,MYO10,MYO1E,ARL14,ARRDC1,ACTN4,RRAD,PPL,MICAL3,CORO6,CD22,PTPRM,ANKRD1,RHOF,SYN3,TNNT2,RHOV,TAGLN,CRIP1,LIMA1,ALS2CL,PDP2,GPD1,CACNA1G,EBP,CHD5,HSPB3,ADGRE5,LAMA2,CLMN
209	LRRK2	0.315	0.776	1.045	MPRIP,DKK1,SFN,DMPK,CHKA,L1CAM,FOSL1,FA2H,REN,RET,CDKN1C,PHF1,LRRC4,PYGM,MECP2,ZNF488,JAK3,RNF152,DUSP5,MAMDC4,CNTD2,TNNC1,SLC7A7,KIFC3,VAMP5,MGLL,TMF1,NTF3,FLNB,MEF2D,NKTR,ZNF341,LIMS2,YPEL3,ZNF575,ANKRD35,UPK2,GUCA1B,IRS2,FOXQ1,MAP3K9,MAP3K6,PPP1R16B,MAP2K3,SLC9A4,S100A9,ZNF431,CSF1R,SHC3,FBLIM1,CHRD,FOXO6,RHOBTB2,SRGAP3,DRD4,BDNF,ZBTB16,ADAP1,HOPX,ZNF417,SP6,ZNF530,BCL2L1,PTPN21,ADRA1B,ZNF528,…
210	CDK4	0.318	0.778	1.055	SERPINE1,DKK1,EML6,HSD11B2,SFN,NGFR,GSTM1,CHKA,HOMER1,FOSL1,CYP1A1,RET,CDKN1C,AREG,JAK3,DUSP5,CNTD2,KIFC3,NTF3,HAS3,HAS2,MEF2D,GSN,EGLN2,WNT7A,NUDT21,ANKRD35,UPK2,IRS2,FOXQ1,PPP1R16B,MAP2K3,SAP25,FOXO6,SOCS1,PI3,BDNF,ZBTB16,HOPX,AAK1,BCL2L1,PTPN21,ITGB7,GPX1,NGF,C1QL1,PECAM1,BIRC3,PLAG1,IL2RG,EP400P1,GDE1,MKI67,RASSF5,TNS4,KRT8,KRT5,CCNO,EPHA2,SLC45A3,RRAD,TGFA,IGF2,LIF,MC1R,CALR,PTPRM,PTPRH,ANKR…
211	RIPK2	0.32	0.779	1.081	SFN,S100A10,NGFR,CHKA,DUSP5,NTF3,MEF2D,IRS2,MAP3K6,MAP2K3,SHC3,RHOBTB2,SOCS1,BDNF,BCL2L1,PTPN21,AMH,NGF,TNFRSF21,BIRC3,IL1RN,ARL14,MAPK8IP3,RRAD,PAG1,IGF2,ITGBL1,FKBP14,PTPRM,PTPRH,IL18,KRT34,RHOF,RHOV,PTGER4,DERL3,STAMBPL1,PDP2,FOXA2,STEAP4,SPNS2,RASGRP3,PDZD2,HSPA5,HSPA6,HSPA2,BMP2,ELF3,LAMA2,PTK2B,NEURL1
212	RPS6KA2	0.325	0.787	1.108	CHKA,L1CAM,FOSL1,PYGM,AREG,ANXA8,DUSP5,RAPGEF3,ADCY5,RFLNB,IRS2,PI3,BDNF,ZBTB16,BCL2L1,NGF,VSIG2,MAPK8IP3,KCNN4,IGF2,CALY,PTPRM,AKAP13,TRIP10,FOXA2,CD82,TGM2,CACNA1G,HSPB3
213	GSK3B	0.327	0.787	1.049	SERPINE1,DKK1,HSD11B2,SFN,NGFR,AFAP1L2,GSTM1,CHKA,HOMER1,MTHFR,FOSL1,FA2H,REN,RET,PHF1,LRRC4,BHLHE41,PYGM,TFCP2L1,MYPN,MECP2,JAK3,DUSP5,CNTD2,TNNC1,KIFC3,NTF3,MEF2D,EGLN2,WNT7A,DHRS9,UPK2,IRS2,FOXQ1,MAP3K9,MAP3K6,PPP1R16B,MAP2K3,ROR1,SHC3,CHRD,FOXO6,NPAS2,RHOBTB2,SOCS1,SRGAP3,PI3,DRD4,BDNF,ADAP1,FBXO32,BCL2L1,PTPN21,ADRA1B,AMH,GPX1,GPX3,WIPI1,NGF,NOS1AP,PECAM1,BIRC3,ACSS2,MYO10,KLF8,ANTXR2,MKI67,…
214	STK10	0.328	0.787	1.166	AHNAK,PPP1R16B,TMBIM1,TRIM34,SLC44A2,CYBA,FGF18,PLAUR,RRBP1,EPS8L1,EPS8L2,EPS8L3,TAS1R3,INAFM1
215	CDKL5	0.33	0.787	1.117	JRK,PADI1,HOMER1,MTHFR,LRRC4,MECP2,DSCAML1,AHNAK,SRGAP3,BDNF,YEATS2,EP400P1,MYO10,KLF8,SCN1B,IGF2,PTPRM,LMO7,MAP7D2,SLC2A1,HSPB3,IQCD,NAV2,LAMA3
216	MINK1	0.331	0.787	1.105	MPRIP,CEL,CLDN9,JPH2,SIKE1,AHNAK,UBN2,UBN1,FLNB,LIMS2,MAP3K9,PPP1R16B,MAP2K3,TOM1L2,NPAS2,RHOBTB2,SRGAP3,C1QL1,BAIAP2,ANTXR2,MAPK8IP3,GRB7,N4BP3,AKAP13,KIF1C,ANKRD2,ALS2CL,PDZD2,IL1RL1
217	LATS1	0.338	0.797	1.1	DKK1,GSTM1,CHKA,FOSL1,RET,CDKN1C,PYGM,AREG,FGFBP1,SIKE1,DSCAML1,AHNAK,GSN,NMNAT2,PPP1R16B,RHOBTB2,BCL2L1,NOS1AP,RASSF5,APOB,IGF2,ANKRD1,NOG,VGLL1,CRIP1,AXL,CAV1,ALPP,DOCK8
218	CAMK1D	0.339	0.797	1.071	SFN,MTHFR,REN,SLC6A2,TNNC1,VAMP5,ADCY5,SLC17A5,MEF2D,GUCA1B,MAP2K3,RHOBTB2,SRGAP3,BDNF,OSBPL2,SP6,AAK1,CNGA1,ITGB6,ZNF516,ACSS2,TPCN1,AQP3,ARL14,ARRDC1,ACTN4,MAPK8IP3,STX1A,RRAD,EPAS1,CALR,CD22,ANKRD2,RHOF,SYN3,TNNT2,CRELD1,RHOV,PDP2,FOXA2,RIPOR2,CAPN8,CAPN5,SCNN1G,USP53,CYP11A1,SYT1,HSPA5,HSPA2,BMP2,CHD5,DNAH5,AURKC
219	MAP3K21	0.34	0.797	1.089	SFN,CHKA,NTF3,IRS2,MAP3K6,MAP2K3,SHC3,RHOBTB2,BDNF,PTPN21,AMH,NGF,BIRC3,ARL14,RRAD,PAG1,IGF2,FKBP14,PTPRM,PTPRH,ANKRD1,KIF1C,RHOF,RHOV,DERL3,PDP2,FOXA2,SPNS2,PDZD2,HSPA5,BMP2,FGFR3,SCARF1,PLA2G2A,NEURL1
220	BRSK2	0.341	0.797	1.069	EML6,TTYH1,SFN,L1CAM,RET,PEAR1,ZNF488,CNTD2,DSCAML1,AHNAK,ADCY5,NMNAT2,MAP3K9,PPP1R16B,TMEM178A,SHC3,RHOBTB2,BDNF,ELFN2,PHACTR3,VSTM2L,C1QL1,NOS1AP,CNNM1,RUSC2,ATXN7L1,PAQR6,KCNK12,VWA5B2,MAPK8IP3,STX1A,CCNO,TMEM63C,CALY,CORO6,DNER,SYN3,PDP2,SPNS2,ABCG1,PDE9A,TMEM59L,RASGRP3,CACNA1G,HRH3,SYT1,ARHGAP23,MAP6D1,FGFR3,CHD5,SCYL1,TBC1D2,LGI4,ARID3A,ARID3B
221	DAPK2	0.343	0.797	1.106	SFN,TNNC1,GPRC5A,MEF2D,SAMD4A,GUCA1B,MAP2K3,RHOBTB2,BCL2L1,PLAG1,ARL14,ARRDC1,ACTN4,CCDC80,RRAD,RHOF,SYN3,RHOV,PDP2,TGM2,USP53,SCIN,IGDCC4,AURKC,PLA2G2F
222	CDC42BPA	0.344	0.798	1.069	MPRIP,DKK1,SFN,CHKA,MYPN,DUSP5,KIFC3,NTF3,FLNB,IRS2,MAP3K6,PPP1R16B,PHLDB2,SHC3,RHOBTB2,SRGAP3,PI3,BDNF,PTPN21,AMH,NGF,TNFRSF21,PCDH7,BAIAP2,ARL14,MAPK8IP3,RRAD,EPAS1,PAG1,IGF2,FKBP14,PTPRM,PTPRH,AKAP13,KIF1C,RHOF,RHOV,DERL3,LIMA1,PDP2,TRIP10,FHOD1,LMO7,RASGRP3,CACNA1G,PDZD2,SCIN,BMP2,NAV2,AURKC,CLMN,PTK2B
223	CDKL1	0.35	0.804	1.14	TFCP2L1,MECP2,MAP2K3,BDNF,CNGA1,ALOXE3,PCDH7,PAG1,MICAL3,PTGER4,DERL3,TRIP10,STEAP4,AURKC,CLMN
224	MKNK2	0.354	0.804	1.117	BBX,TINAGL1,BHLHE41,MEF2D,LIMS2,MAP3K9,MAP3K6,MAP2K3,CSF1R,SOCS1,DRAP1,BCL2L1,KIF1C,CD55,PNPLA2,SLC2A1,PALM3,AURKC,CDK2AP2
225	EPHA6	0.354	0.804	1.067	SFN,NGFR,CHKA,LRRC4,DSCAML1,NTF3,WNT7A,IRS2,STKLD1,MAP3K6,SEMA7A,SHC3,RHOBTB2,BDNF,PTPN21,AMH,EMX2,NGF,SEMA3F,PCDH7,CPNE4,TNS4,ARL14,EPHA2,RRAD,PAG1,IGF2,CALY,NRP2,FKBP14,PTPRM,PTPRH,RHOF,RHOV,DERL3,CAMK2N1,PDP2,AXL,PRDM8,CACNA1G,PDZD2,SYT1,BMP2,FGFR3,CHD5,SPRED3,TRNP1,DNAH5,PTK2B
226	TESK2	0.355	0.804	1.077	SFN,CHKA,MRC2,KIFC3,NTF3,UPK2,IRS2,FOXQ1,MAP3K6,SHC3,FOXO6,RHOBTB2,BDNF,PTPN21,AMH,NGF,MYO10,BAIAP2,RUSC2,ARL14,ALPK3,RRAD,PAG1,IGF2,FKBP14,PTPRM,PTPRH,KIF1C,RHOF,RHOV,FOXC1,DERL3,PDP2,PDZD2,BMP2,SPRED3,NEURL3,NEURL1
227	STRADB	0.356	0.804	1.147	JRK,SLCO4A1,TUT1,GMPR,BIRC3,WNK4,SLC44A2,ANKRD2,STEAP4,GOLT1B,RASGRP3,CAV1,LAMA4
228	RPS6KB1	0.357	0.804	1.051	SERPINE1,SFN,DMPK,CHKA,HOMER1,FOSL1,FA2H,REN,RET,AREG,JAK3,RAPGEF3,ADCY5,NTF3,MEF2D,EGLN2,CASTOR1,UPK2,IRS2,FOXQ1,MAP3K9,PPP1R16B,MAP2K3,FOXO6,RHOBTB2,SOCS1,PI3,BDNF,FBXO32,BCL2L1,EMX2,GPX1,WIPI1,NGF,PECAM1,BIRC3,TPCN1,MYO1E,IL1RN,MKI67,ARRDC1,KRT8,MAPK8IP3,EPHA2,RRAD,EPAS1,APOB,IGF2,CORO6,ANKRD1,ANKRD2,IL18,RHOF,RHOV,FOXC1,NT5E,XDH,CD55,BATF,AXL,CD68,FOXA2,PNPLA2,CD82,JADE2,TGM1,CAPN8,CAPN5,TGM2…
229	NTRK3	0.362	0.807	1.051	MPRIP,DKK1,TTYH1,SFN,NGFR,CHKA,HOMER1,L1CAM,RET,LRRC4,SLC6A2,MECP2,KIFC3,DSCAML1,NTF3,WNT7A,IRS2,MAP3K6,PPP1R16B,CSF1R,SEMA7A,SHC3,CHRD,RHOBTB2,SRGAP3,PI3,DRD4,BDNF,HTR1D,BCL2L1,PTPN21,AMH,BCAS1,EMX2,NGF,PLAG1,SEMA3F,IL2RG,NECTIN4,THSD7A,ARL14,KRT8,KRT7,EPHA2,RRAD,PAG1,IGF2,LIF,CALY,NRP2,FKBP14,PTPRM,PTPRH,CX3CL1,CTSE,NOG,RHOF,RHOV,DERL3,PDP2,AXL,TGM2,CACNA1G,PDZD2,HRH3,CDH23,SYT1,BMP2,FGFR3,SLC2…
230	ROR2	0.364	0.807	1.071	DKK1,SFN,NGFR,CHKA,RET,LRRC4,CLTB,KIFC3,DSCAML1,NTF3,WNT7A,IRS2,MAP3K6,ROR1,CSF1R,SHC3,RHOBTB2,BDNF,PTPN21,CPZ,AMH,NGF,ARL14,RRAD,PPL,PAG1,IGF2,VASN,FKBP14,PTPRM,PTPRH,NOG,RHOF,RHOV,DERL3,PDP2,PDZD2,BMP2,FGFR3,ELF3
231	TNNI3K	0.366	0.807	1.074	SFN,CHKA,TNNC1,CRYAB,NTF3,IRS2,MAP3K6,SHC3,RHOBTB2,BDNF,PTPN21,AMH,NGF,BIRC3,ARL14,RRAD,PAG1,IGF2,FKBP14,PTPRM,PTPRH,ANKRD1,CTSE,RHOF,TNNT2,RHOV,DERL3,PDP2,FOXA2,SPNS2,SCNN1B,PDZD2,HSPA5,BMP2,HSPB3,NEURL1
232	TAOK2	0.367	0.807	1.131	UBN2,UBN1,YPEL3,MAP3K9,MAP2K3,ADRA1B,CPNE4,RASSF5,MAPK8IP3,ZG16,IZUMO4,GDPD3,EPS8L2,EPS8L3
233	RIPK1	0.368	0.807	1.061	SFN,CHKA,BHLHE41,DUSP5,NTF3,IRS2,MAP3K6,MAP2K3,CSF1R,SHC3,RHOBTB2,SOCS1,BDNF,BCL2L1,PTPN21,AMH,NGF,TNFRSF21,BIRC3,TRIM29,ARL14,RRAD,PPL,PAG1,IGF2,FKBP14,PTPRM,PTPRH,TNFRSF12A,NOG,IL18,RHOF,RHOV,DERL3,STAMBPL1,PDP2,FOXA2,MSMO1,CAPN8,CAPN5,SPNS2,ABCG1,PDZD2,HSPA5,CAV1,HSPA2,BMP2,FGFR3,CAPN12,NEURL1
234	PSKH1	0.369	0.807	1.1	SFN,TNNC1,KIFC3,MEF2D,GUCA1B,MAP2K3,RHOBTB2,BCAR3,SLC12A4,GOLGA2,ARL14,ARRDC1,ACTN4,RRAD,PCSK5,RHOF,SYN3,RHOV,PDP2,LCAT,AURKC
235	RPS6KA5	0.369	0.807	1.1	L1CAM,FOSL1,PYGM,MECP2,ANXA8,DUSP5,RAPGEF3,ADCY5,MAP2K3,PI3,DRD4,BDNF,ZBTB16,PTPN21,NGF,TRIP10,GOLT1B,HSPB3,SCYL1,TAS1R3,CDK2AP2
236	CDKL4	0.384	0.836	1.188	MAP2K3,PCDH7,PAG1,PTGER4,TRIP10,STEAP4,AURKC
237	GUCY2C	0.386	0.837	1.071	ETHE1,SFN,REN,TNNC1,ADCY5,NTF3,GUCA1B,SLC9A4,SEMA7A,RHOBTB2,CNGA1,SEMA3F,MYO1E,GDE1,ARL14,RRAD,RHOF,TNNT2,RHOV,PTGER4,GDPD3,GDPD5,FAM3D,TGM2,PHGR1,PDE9A,TMEM59L,CAV1,CDHR1,GNA15
238	CDK2	0.394	0.85	1.032	SERPINE1,DKK1,EML6,HSD11B2,SFN,NGFR,GSTM1,DMPK,CHKA,MTHFR,FOSL1,CYP1A1,CDKN1C,LRRC4,BHLHE41,AREG,MECP2,JAK3,DUSP5,CNTD2,KIFC3,HAS3,HAS2,MEF2D,GSN,EGLN2,NUDT21,ANKRD35,UPK2,IRS2,FOXQ1,SLC39A7,PPP1R16B,MAP2K3,S100A6,FOXO6,NPAS2,SOCS1,PI3,BDNF,ZBTB16,HOPX,YEATS2,BCL2L1,PTPN21,ITGB7,GPX1,NGF,PECAM1,BIRC3,EP400P1,SYCP3,GDE1,MKI67,GOLGA2,MT2A,RASSF5,TNS4,KRT8,KRT5,ACTN4,CCNO,EPHA2,SLC45A3,RRAD,TGFA,CBA…
239	KSR1	0.401	0.862	1.046	MPRIP,SFN,CHKA,DUSP5,RAPGEF3,ADCY5,NTF3,FLNB,MEF2D,RFLNB,IRS2,MAP3K6,PPP1R16B,MAP2K3,SLC9A4,SHC3,RHOBTB2,BDNF,BCL2L1,PTPN21,AMH,NGF,BAIAP2,SEC24D,RASSF5,ARL14,MAPK8IP3,RRAD,PAG1,IGF2,CALR,FKBP14,PTPRM,PTPRH,AKAP13,KIF1C,RHOF,RHOV,DERL3,LIMA1,KAZALD1,PDP2,NDRG1,RASGRP3,PDZD2,CAV1,BMP2,SCYL1,GNA15,SNCG,EPS8L3
240	STK3	0.404	0.862	1.075	DKK1,PEAR1,SIKE1,S100A2,FBLIM1,SERINC2,PTPN21,BIRC3,RASSF5,MAPK8IP3,MICAL3,CORO6,MEGF6,CRIP1,LIMA1,CDH23,BMP2,SPRED3,SCARF1,IQCD,LCAT,AURKC
241	IRAK4	0.404	0.862	1.046	PGLYRP3,SFN,NGFR,CHKA,JAK3,DUSP5,VAMP5,NTF3,FLNB,IRS2,MAP3K6,MAP2K3,SHC3,RHOBTB2,SOCS1,PI3,BDNF,BCL2L1,PTPN21,AMH,NGF,BIRC3,IL1RN,GDE1,ARL14,RRAD,PAG1,IGF2,CD22,CLIC5,CLIC3,FKBP14,PTPRM,PTPRH,IL11,IL18,RHOF,RHOV,DERL3,PDP2,RASGRP3,PDZD2,BMP2,DOCK8,HSPB3,AURKC,IL1RL1,PTK2B,NEURL1
242	TNK2	0.408	0.868	1.064	DMPK,SAMD4A,IRS2,STKLD1,MAP3K9,TOM1L2,RHOBTB2,ZBTB16,CSPG4,BCAR3,ITGB7,ITGA3,ARL14,ARRDC1,EPHA2,RRAD,TMEM63C,HEG1,RHOF,RHOV,EPGN,AXL,HSPB3,GNA15,PTK2B,MUC4
243	PAK4	0.413	0.871	1.043	SFN,DMPK,JPH2,JAK3,DUSP5,MAMDC4,CNTD2,TNNC1,KIFC3,HAS3,HAS2,FLNB,MEF2D,LIMS2,GUCA1B,MAP3K9,MAP2K3,ROR1,FBLIM1,RHOBTB2,BCL2L1,ELFN2,MYO10,BAIAP2,MYO1E,GOLGA2,TNS4,ARL14,CCNO,EPHA2,RRAD,IGF2,KIF1C,LMCD1,RHOF,RHOV,SCEL,SH3RF2,AXL,LMO7,RASGRP3,LAMC2,LAMA2,LAMA4,LAMA3,AURKC,PLA2G2A
244	BRSK1	0.413	0.871	1.04	EML6,SFN,L1CAM,RET,ZNF488,CNTD2,DSCAML1,ADCY5,MEF2D,NMNAT2,PPP1R16B,TMEM178A,SHC3,RHOBTB2,BDNF,SPRN,ELFN2,PHACTR3,VSTM2L,C1QL1,NOS1AP,CNNM1,RNF39,GOLGA2,RUSC2,ATXN7L1,PAQR6,KCNK12,VWA5B2,MAPK8IP3,STX1A,CCNO,CALY,CORO6,GNRH1,PTPRH,DNER,PDP2,SPNS2,ABCG1,TMEM59L,RASGRP3,CACNA1G,HRH3,SYT1,ARHGAP23,MAP6D1,FGFR3,CHD5,TBC1D2,LGI4,ARID3A,ARID3B
245	DCLK1	0.416	0.872	1.038	DKK1,EML6,SPINT1,TTYH1,SFN,L1CAM,PRRT4,RNF152,DUSP5,TNNC1,KIFC3,CRYAB,DSCAML1,ADCY5,MEF2D,NMNAT2,SMOC2,GUCA1B,TMEM178A,PKP1,SHC3,RHOBTB2,BDNF,HOPX,AAK1,NGF,SPTB,MYO10,PCDH7,MKI67,VSIG2,ARL14,ARRDC1,ACTN4,EPHA2,RRAD,MICAL3,CALY,DNER,NOG,RHOF,SYN3,TNNT2,RHOV,LIMA1,KRT18,PDP2,MAP7D2,CERCAM,TMEM59L,CACNA1G,PDZD2,HRH3,PSAPL1,SYT1,CHD5,TGFBR3,IGDCC4
246	SBK1	0.418	0.873	1.105	PRRT4,TMF1,SPRN,ITGB6,SPRR1B,XDH,TRIP10,CA14,SELENOW,RASGRP3,ELF3
247	MAP3K15	0.42	0.875	1.068	DMPK,JAK3,MAMDC4,SLC7A7,DSCAML1,MAP3K9,MAP3K6,MAP2K3,ROR1,BAIAP2,EPHA2,GRB7,WNK4,PITPNM2,AXL,ATP1B1,SCIN,BMP2,ELF3,LPIN1
248	CHUK	0.426	0.881	1.032	PGLYRP3,SPINT1,SFN,NGFR,CHKA,FOSL1,DUSP5,NTF3,MEF2D,IRS2,MAP3K6,MAP2K3,SLC9A4,SHC3,FOXO6,RHOBTB2,SOCS1,PI3,BDNF,BCL2L1,PTPN21,ADRA1B,AMH,NGF,BIRC3,IL1RN,RASSF5,TNS4,ARL14,KRT5,MAPK8IP3,SLC45A3,RRAD,PAG1,IGF2,LIF,CLIC5,FKBP14,PTPRM,PTPRH,PCSK5,TNFRSF12A,IL18,RHOF,CEACAM6,RHOV,DERL3,PDP2,KRT14,SAA1,CD82,LOR,RASGRP3,PDZD2,HSPA5,CAV1,BMP2,HSPB3,LTB,IL1RL1,PTK2B,EPS8L2,MUC4,PLA2G2A
249	GRK7	0.427	0.881	1.064	RBP3,TNNC1,GUCA1B,GPR78,GPR87,SRGAP3,DRD4,HTR1D,ADRA1B,CNGA1,GPX1,MC1R,FFAR4,PTGER4,ADRB2,HCAR2,HCAR1,HRH3,PALM3,GNA15
250	BMP2K	0.429	0.882	1.046	L1CAM,CLTB,PYGM,ADCY5,MAP3K9,ADAP1,TMBIM1,CNNM1,MYO10,MYO1E,SEC24D,ANTXR2,ACTN4,ALPK3,PPL,CD22,PTPRM,ANKRD1,ANKRD2,IL18,TAGLN,LIMA1,STAMBPL1,TRIP10,COTL1,HSPA5,BMP2,ADGRE5,CLMN,COL7A1,NEURL1,LPIN1
251	PRKD3	0.431	0.882	1.087	NUDT21,ITGB7,ITGB6,TRIM34,VSIG2,MAPK8IP3,CALY,ITGBL1,PITPNM2,ACOXL,SNCG,SPRY4
252	DAPK1	0.433	0.882	1.037	SFN,MTHFR,CDKN1C,MECP2,DUSP5,TNNC1,PTAFR,MEF2D,GUCA1B,S100A2,MAL,RHOBTB2,SOCS1,PI3,BDNF,AAK1,BCL2L1,WIPI1,TNFRSF21,BIRC3,KLF8,RASSF5,ARL14,ARRDC1,ACTN4,STX1A,RRAD,IGF2,CD22,RHOF,SYN3,RHOV,PDP2,CAPN8,CAPN5,NID2,CACNA1G,HSPA5,FGFR3,LAMC2,LAMA4,LAMA3,SNCG,CAPN12
253	PNCK	0.436	0.885	1.035	COL23A1,CLDN9,SFN,L1CAM,ZNF488,TNNC1,DSCAML1,ADCY5,MEF2D,SMOC2,GUCA1B,MAP2K3,TMEM178A,S100A6,RHOBTB2,OSBPL2,NOS1AP,ACSS2,PAQR6,ARL14,ARRDC1,ACTN4,STX1A,RRAD,CALY,CALR,SPRR1A,SPRR1B,EDN2,RHOF,SYN3,TNNT2,RHOV,PDP2,TMEM59L,PDZD2,HRH3,SYT1,HSPA5,FGFR3,CHD5,SCYL1,AURKC,LGI4,SLC4A8
254	PKN3	0.437	0.885	1.041	SFN,CHKA,FA2H,BHLHE41,DUSP5,CNTD2,TNNC1,SERPINB7,MEF2D,LIMS2,GUCA1B,STKLD1,FBLIM1,RHOBTB2,AAK1,ARL14,ACTN4,CCNO,EPHA2,RRAD,APOB,AKAP13,DNER,LMCD1,RHOF,PITPNM2,RHOV,SCEL,PDP2,RIPOR3,ARHGDIB,KRT6A,LMO7,LPIN1
255	ULK4	0.444	0.895	1.062	MTHFR,KIFC3,STKLD1,BCL2L1,WIPI1,ALPK3,AKAP13,KIF1C,CD82,SPNS2,SCNN1B,PSORS1C1,PDZD2,A2ML1,IQCD,DNAH5
256	MYLK3	0.45	0.903	1.043	MPRIP,SFN,MYPN,TNNC1,RAPGEF3,MEF2D,GUCA1B,SLC9A4,ZNF431,RHOBTB2,PCDH1,ARL14,ARRDC1,ACTN4,RRAD,RHOF,SYN3,TNNT2,RHOV,TAGLN,STAMBPL1,PDP2,FHOD1,SYCE2,HSPB3
257	MAP3K9	0.454	0.905	1.029	SFN,CHKA,DUSP5,AHNAK,NTF3,MEF2D,IRS2,MAP3K6,MAP2K3,SHC3,RHOBTB2,BDNF,SERINC2,PTPN21,AMH,NGF,BIRC3,ARL14,MAPK8IP3,RRAD,PAG1,IGF2,FKBP14,PTPRM,PTPRH,ANKRD1,TNFRSF12A,RHOF,RHOV,DERL3,PDP2,FOXA2,JADE2,SPNS2,PDZD2,HSPA5,BMP2,CHD5,SPOCK2,NEURL1
258	ABL1	0.454	0.905	1.018	SERPINE1,SFN,NGFR,CHKA,FOSL1,RET,CDKN1C,TFCP2L1,JAK3,DUSP5,DSCAML1,NTF3,MEF2D,NKTR,GSN,IRS2,MAP3K6,S100A2,CSF1R,SEMA7A,SHC3,RHOBTB2,SOCS1,SRGAP3,PI3,BDNF,ZBTB16,AAK1,BCL2L1,PTPN21,AMH,GPX1,ITGA3,NGF,PECAM1,BIRC3,BAIAP2,MKI67,TNS4,ARL14,JMJD6,EPHA2,GRB7,SLC45A3,RRAD,APOB,PAG1,IGF2,VASN,CALR,CD22,FKBP14,PTPRM,PTPRH,AKAP13,ANKRD1,KIF1C,IL11,RHOF,CEACAM6,RHOV,DNASE1L2,MEGF6,DERL3,MICA,PDP2,AXL,TRIP10…
259	RPS6KA1	0.465	0.919	1.028	CHKA,L1CAM,FOSL1,PYGM,AREG,ANXA8,DUSP5,RAPGEF3,NTF3,IRS2,MAP2K3,PI3,BDNF,ZBTB16,BCL2L1,NGF,EPHA2,KCNN4,IGF2,MC1R,AKAP13,FOXA2,CD82,PLAT,TGM2,NDRG1,HSPA5,CAV1,FGFR3,HSPB3,MVD,PTK2B,GBP2,LPIN1
260	KSR2	0.465	0.919	1.023	MPRIP,PADI1,SFN,CHKA,RET,EMP1,RAPGEF3,NTF3,MEF2D,NMNAT2,IRS2,MAP3K6,SLC9A4,SHC3,RHOBTB2,SRGAP3,BDNF,PTPN21,AMH,NGF,SYT16,BAIAP2,SEC24D,ARL14,RRAD,PAG1,IGF2,FKBP14,PTPRM,PTPRH,RHOF,RHOV,DERL3,PDP2,NDRG1,RASGRP3,PDZD2,HRH3,FAM83A,SYT1,BMP2,SCYL1,SNCG,NEURL1
261	EPHB2	0.468	0.919	1.017	DKK1,SFN,NGFR,CHKA,L1CAM,RET,LRRC4,CLTB,DSCAML1,UBN2,NTF3,MEF2D,SAMD4A,WNT7A,SMOC2,IRS2,MAP3K6,SEMA7A,SHC3,FBLIM1,RHOBTB2,PI3,BDNF,HOPX,AAK1,PTPN21,AMH,NGF,PECAM1,TNFRSF21,SEMA3F,AQP3,TNS4,ARL14,EPHA2,SLC45A3,RRAD,WNK4,KLK5,PAG1,IGF2,NRP2,FKBP14,PTPRM,PTPRH,PCSK5,KIF1C,NOG,RHOF,RHOV,FOXC1,DERL3,PDP2,AXL,FOXA2,CD82,ADRB2,PDZD2,CYP11A1,HSPA5,BMP2,FGFR3,SPRED3,PLAUR,ELF3,PTK2B
262	MYO3B	0.469	0.919	1.018	GSTM5,MYOM1,LRRC4,JPH2,FGFBP1,TNNC1,KIFC3,NTF3,HAS3,HAS2,MEF2D,GSN,LIMS2,ANKRD35,GUCA1B,PPP1R16B,FBLIM1,RHOBTB2,AAK1,ITGB7,ITGB6,C1QL1,MYO10,MYO1E,ARL14,GRB7,RRAD,VASN,MC1R,ITGBL1,CD22,CLIC5,FKBP14,PTPRM,ANKRD1,ANKRD2,LMCD1,RHOF,TNNT2,RHOV,SCEL,ALS2CL,EPGN,COTL1,LMO7,PCDHA12,RASGRP3,PDZD2,CDH23,NPHP3,VILL,HSPA5,UPK1B,IGDCC4,CDHR1,DNAH5,IL1RL1,EPS8L2,SLC4A8
263	ERN1	0.476	0.924	1.016	PADI1,SFN,CHKA,REN,LRRC4,PYGM,ADCY5,NTF3,NKTR,IRS2,MAP3K6,GPR78,SHC3,RHOBTB2,BDNF,BCL2L1,PTPN21,AMH,WIPI1,NGF,TMBIM1,BIRC3,SEC24D,ARL14,RRAD,TGFA,APOB,PAG1,IGF2,VASN,MANF,GNRH1,CALR,FKBP14,PTPRM,PTPRH,CTSE,LMCD1,IL18,RHOF,RHOV,DERL3,PDP2,CAPN8,CAPN5,ATP1B1,SCNN1G,RASGRP3,PDZD2,HSPA5,BMP2,SLC2A1,HSPB3,SCYL1,LAMA2,CAPN12
264	ROCK1	0.476	0.924	1.014	SERPINE1,MPRIP,GJA5,DKK1,SFN,NGFR,CHKA,FOSL1,REN,RET,CDKN1C,LRRC4,DUSP5,KIFC3,RAPGEF3,TMF1,NTF3,GSN,IRS2,MAP3K6,PPP1R16B,CSF1R,SHC3,FBLIM1,RHOBTB2,SRGAP3,PI3,BDNF,SP6,BCL2L1,PTPN21,AMH,ITGA2,NGF,PECAM1,TNFRSF21,PLAG1,ARL14,ACTN4,MAPK8IP3,CCNO,EPHA2,RRAD,PAG1,IGF2,FKBP14,PTPRM,PTPRH,AKAP13,NOG,RHOF,RHOV,TAGLN,DERL3,LIMA1,PDP2,CD82,FHOD1,TGM1,CAPN5,ATP1B1,ADRB2,PDZD2,VILL,CAV1,BMP2,FGFR3,SLC2A1,PLA…
265	EPHB1	0.476	0.924	1.016	SFN,NGFR,CHKA,REN,RET,LRRC4,CLTB,ZNF488,DSCAML1,NTF3,WNT7A,ALDH1L1,IRS2,MAP3K6,PPP1R16B,PKP1,CSF1R,SEMA7A,SHC3,RHOBTB2,BDNF,PTPN21,AMH,NGF,PECAM1,SEMA3F,CPNE4,TNS4,ARL14,JMJD6,EPHA2,GRB7,RRAD,PAG1,IGF2,NRP2,FKBP14,PTPRM,PTPRH,DNER,KIF1C,NOG,RHOF,RHOV,PTGER4,DERL3,PDP2,PDZD2,SYT1,BMP2,PLCXD3,FGFR3,SPRED3,SCYL1,TUFT1,PARL,PTK2B
266	DAPK3	0.48	0.926	1.022	MPRIP,SFN,DMPK,DUSP5,TNNC1,MEF2D,GSN,SAMD4A,GUCA1B,MAP2K3,RHOBTB2,AAK1,MAFK,WIPI1,BIRC3,PPP1R14C,ARL14,ARRDC1,ACTN4,CCDC80,STX1A,RRAD,CD22,RHOF,SYN3,RHOV,TAGLN,LIMA1,PDP2,BMP2,LAMA4,AURKC
267	ALPK1	0.482	0.926	1.059	TNNC1,GUCA1B,INSL3,ALOXE3,ALPK3,TRPM4,PDZD2,CDHR1,RRBP1
268	NRK	0.483	0.926	1.073	LRRC4,JPH2,INSL3,ALS2CL,SH3RF2,PDZD2,IL1RL1
269	FRK	0.485	0.927	1.012	LIPG,SFN,CHKA,FOSL1,REN,RET,LRRC4,JAK3,DSCAML1,NTF3,GCNT3,UGT1A10,IRS2,MAP3K6,SLC9A4,ZNF431,CSF1R,SHC3,RHOBTB2,PI3,BDNF,PTPN21,ADRA1B,AMH,ITGA2,NGF,PLAG1,CYP3A5,KLF8,BAIAP2L2,ARL14,ACTN4,GRB7,RRAD,TSPAN2,PAG1,IGF2,CLIC5,CLIC3,FKBP14,PTPRM,PTPRH,PCSK5,QSOX1,HEG1,RHOF,RHOV,MEGF6,DERL3,PDP2,ZNF91,RASGRP3,PDZD2,CAV1,BMP2,FGFR3,PDXK,AURKC,PTK2B
270	PIK3CB	0.491	0.935	1.01	EML6,SFN,NGFR,RET,JPH2,JAK3,DUSP5,CNTD2,TNNC1,KIFC3,ADCY5,UGT1A10,UPK2,GUCA1B,IRS2,FOXQ1,MAP3K9,ROR1,CSF1R,FOXO6,RHOBTB2,SRGAP3,PI3,YEATS2,BCL2L1,ITGA2,NGF,IL2RG,EP400P1,EFR3B,ATXN7L1,TNS4,PAQR7,ARL14,KRT5,CCNO,RRAD,TGFA,TRPM4,IGF2,MICAL3,FKBP14,KIF1C,RHOF,RHOV,FOXC1,ALS2CL,STAMBPL1,AXL,TRIP10,FOXA2,CSF2RB,FGF18,FGFR3,SLC2A1,CHD5,POLH,IQCD,GNA15,PTK2B,EPS8L1,EPS8L2,EPS8L3,ERCC4
271	PIP5K1C	0.493	0.935	1.016	ZNF488,TUT1,MEF2D,GSN,GUCA1B,SHC3,RHOBTB2,AAK1,WIPI1,ARFGAP1,ABLIM3,EFR3B,MYO1E,RUSC2,ARL14,ACTN4,MAPK8IP3,STX1A,CORO6,PTPRM,RHOF,PITPNM2,RHOV,STAMBPL1,PNPLA2,PDZD2,SCIN,SYT1,CHD5,IGDCC4,PDXK,PTK2B
272	EPHA4	0.499	0.941	1.007	SCX,SFN,NGFR,CHKA,L1CAM,RET,LRRC4,DSCAML1,NTF3,SAMD4A,WNT7A,IRS2,MAP3K6,CSF1R,SEMA7A,SHC3,RHOBTB2,SRGAP3,BDNF,AAK1,CSPG4,PTPN21,ITGB6,AMH,EMX2,NGF,PECAM1,SEMA3F,TNS4,ARL14,EPHA2,RRAD,PAG1,IGF2,NRP2,FKBP14,PTPRM,PTPRH,KIF1C,NOG,RHOF,PITPNM2,RHOV,FOXC1,DERL3,PDP2,AXL,PRDM8,PDZD2,SYT1,BMP2,FGFR3,SPRED3,ETV4,ALDH1A2,TRNP1,PTK2B,EPS8L3
273	ARAF	0.5	0.941	1.008	MPRIP,SFN,CHKA,RET,JAK3,DUSP5,NTF3,MEF2D,IRS2,MAP3K6,MAP2K3,SLC9A4,CSF1R,SHC3,RHOBTB2,PI3,BDNF,BCL2L1,PTPN21,AMH,NGF,IL2RG,GOLGA3,ARL14,EPHA2,SLC45A3,RRAD,PAG1,IGF2,MANF,MC1R,FKBP14,PTPRM,PTPRH,RHOF,SYN3,RHOV,DERL3,CRIP1,XG,PDP2,CMIP,ARHGDIB,SCNN1B,USP53,RASGRP3,PDZD2,HSPA5,CAV1,BMP2,FGFR3,SCYL1,ELF3,GNA15
274	GUCY2D	0.507	0.948	1.009	RBP3,SFN,REN,PYGM,TNNC1,ADCY5,GUCA1B,SEMA7A,RHOBTB2,AAK1,CNGA1,SEMA3F,CNNM1,ALOXE3,MYO1E,GDE1,TNS4,ARL14,RRAD,MANF,RHOF,PITPNM2,RHOV,GDPD3,GDPD5,XDH,PDE9A,CDH23,CDHR1,GNA15
275	TAOK3	0.508	0.948	1.016	DUSP5,UBN2,UBN1,FLNB,EGLN2,MAP2K3,SOCS1,AAK1,BCL2L1,ADRA1B,PCDH7,IGF2,CAMK2N1,ADRB2,SYT1,SLC2A1,ELF3,ARID3A
276	MAPK12	0.511	0.948	1.002	SOX15,ETHE1,SFN,DMPK,FOSL1,FA2H,PYGM,JAK3,DUSP5,MAMDC4,RAPGEF3,ADCY5,MEF2D,LIMS2,ANKRD35,STKLD1,MAP3K9,MAP3K6,PPP1R16B,MAP2K3,TOM1L2,SLC9A4,ROR1,FBLIM1,FOXO6,RHOBTB2,ADAP1,BCL2L1,KCNK6,PTPN21,PHACTR3,NGF,ARFGAP1,PLAG1,AQP3,TNS4,AGFG2,ARL14,ACTN4,MAPK8IP3,EPHA2,RRAD,SPRR1A,SPRR1B,SLC44A2,PTPRM,PTPRH,ANKRD1,ANKRD2,LMCD1,RHOF,RHOV,TAGLN,SCEL,BATF,PER1,PDP2,AXL,FHOD1,CAPN8,CAPN5,CYBA,LMO7,SCNN1B,GPD1…
277	ULK1	0.511	0.948	1.007	PHF1,PEAR1,KIFC3,RAPGEF3,MEF2D,EGLN2,FOXQ1,FOXO6,PI3,FBXO32,BCL2L1,WIPI1,DENND3,TP53INP2,MAPK8IP3,KIF1C,CTSE,IL18,PTGER4,FOXC1,FOXA2,PNPLA2,CAPN8,CAPN5,GGT5,HSPA5,HSPB8,SLC2A1,HSPB3,PARL,CAPN12,LPIN1
278	TRPM6	0.514	0.95	1.016	REN,CCL15,NGF,CNNM1,TP53INP2,SLC25A37,ANTXR2,ALPK3,EPHA2,WNK4,KCNN4,TRPM4,SCNN1G,SCNN1B,GNA15
279	SGK2	0.519	0.957	1.002	SFN,FOSL1,FA2H,ZNF488,ADCY5,EGLN2,UPK2,GUCA1B,FOXQ1,PPP1R16B,MAP2K3,ROR1,FOXO6,PI3,WIPI1,MYO1E,VSIG2,ARL14,ARRDC1,GRB7,RRAD,PPP1R32,IGF2,CORO6,FOXC1,BATF,CD68,FOXA2,JADE2,CA14,SCNN1G,SCNN1B,GPD1,NDRG1,LCAT,GNA15,SLC4A8
280	SGK3	0.53	0.973	0.9969	SFN,DMPK,FOSL1,FA2H,JAK3,MAMDC4,ADCY5,EGLN2,ANKRD35,UPK2,GUCA1B,IRS2,STKLD1,FOXQ1,MAP3K9,PPP1R16B,MAP2K3,ROR1,FOXO6,RHOBTB2,SRGAP3,PI3,WIPI1,PLAG1,MYO1E,VSIG2,ARRDC1,EPHA2,RRAD,PPP1R32,TRPM4,CORO6,ANKRD1,ANKRD2,RHOF,RHOV,FOXC1,BATF,AXL,TRIP10,SERHL2,CD68,FOXA2,JADE2,SCNN1G,SCNN1B,GPD1,NDRG1,DOCK8,GNA15
281	MAP3K8	0.541	0.988	0.9932	SFN,FOSL1,LRRC4,SLC6A2,JAK3,DUSP5,MAP3K9,PHLDA1,MAP2K3,RHOBTB2,SOCS1,BCL2L1,BIRC3,IL2RG,MGP,IL1RN,TNS4,VASN,CORO6,IL11,IL18,RHOF,RHOV,PTGER4,CD82,COTL1,RASGRP3,A2ML1,PLAUR,TGFBR3,LCAT,AURKC,GBP2,PLA2G2A,SPRY4
282	MYO3A	0.542	0.988	0.9926	GJB3,PRRT4,MYOM1,LRRC4,JPH2,TNNC1,KIFC3,NTF3,HAS3,HAS2,FLNB,GSN,LIMS2,ANKRD35,GUCA1B,PPP1R16B,FBLIM1,RHOBTB2,OSBPL2,YEATS2,AAK1,ITGB7,ITGB6,MYO10,MYO1E,ARL14,GRB7,RRAD,VASN,ITGBL1,CD22,CLIC5,FKBP14,ANKRD1,ANKRD2,LMCD1,RHOF,TNNT2,RHOV,SCEL,ALS2CL,XDH,RIPOR2,COTL1,LMO7,PCDHA12,NID2,RASGRP3,PDZD2,CDH23,NPHP3,VILL,LAMC2,IGDCC4,CDHR1,B4GALT4,DNAH5,LAMA4,IL1RL1,EPS8L2,TAS1R3
283	AKT2	0.545	0.988	0.9917	SERPINE1,SFN,CHKA,FOSL1,RET,DUSP5,CNTD2,KIFC3,ADCY5,NTF3,MEF2D,WNT7A,IRS2,MAP3K9,MAP3K6,MAP2K3,PKP1,SHC3,FOXO6,GMPR,RHOBTB2,SOCS1,PI3,BDNF,FBXO32,BCL2L1,BCAR3,PTPN21,ITGB6,AMH,NGF,PECAM1,BIRC3,MYO1E,SEC24D,MKI67,TNS4,ARL14,KRT8,ACTN4,MAPK8IP3,GRB7,RRAD,EPAS1,APOB,PAG1,IGF2,FKBP14,PTPRM,PTPRH,ANKRD2,RHOF,RHOV,DERL3,CD55,PDP2,FOXA2,PNPLA2,NDRG1,PDZD2,NPHP3,SYT1,HSPA5,CAV1,HSPA2,BMP2,FGFR3,SLC2A1,HS…
284	MAST4	0.546	0.988	0.9932	CLTB,DUSP5,KIFC3,TMF1,PHLDA1,SDCBP2,MYO10,BAIAP2,TNS4,MALL,ECM1,ANKRD2,SH3RF2,LMO7,SYT1,ACOXL,CLVS1
285	STK33	0.555	1	0.9866	SFN,TNNC1,ADCY5,MEF2D,GUCA1B,RHOBTB2,SP6,BCL2L1,NOS1AP,TPCN1,GOLGA2,ARL14,ARRDC1,ACTN4,RRAD,ANKRD2,RHOF,SYN3,RHOV,PDP2,PLCXD3,NAV2
286	EPHA7	0.56	1	0.9859	SFN,NGFR,CHKA,RET,LRRC4,DSCAML1,NTF3,WNT7A,IRS2,MAP3K6,CSF1R,SEMA7A,SHC3,RHOBTB2,SRGAP3,BDNF,PTPN21,ITGB7,ITGB6,AMH,EMX2,NGF,NOS1AP,PECAM1,SEMA3F,PCDH7,CPNE4,TNS4,ARL14,EPHA2,RRAD,PAG1,IGF2,NRP2,FKBP14,PTPRM,PTPRH,KIF1C,RHOF,TNNT2,RHOV,DERL3,PDP2,AXL,NID2,RASGRP3,PDZD2,SCIN,HSPA5,CAV1,BMP2,FGFR3,SPRED3,LAMA2,PTK2B
287	STK17A	0.561	1	0.9837	SFN,PHF1,TNNC1,MEF2D,GUCA1B,MAP2K3,GPR87,RHOBTB2,AAK1,TNFRSF21,BIRC3,ARL14,ARRDC1,ACTN4,RRAD,CD22,RHOF,SYN3,RHOV,CAMK2N1,PDP2,AURKC,EPS8L2
288	MAP2K2	0.562	1	0.9855	JRK,MPRIP,SFN,DMPK,FOSL1,RET,AREG,JAK3,DUSP5,MAMDC4,KIFC3,NTF3,MEF2D,STKLD1,MAP3K9,MAP2K3,ROR1,SEMA7A,SHC3,RHOBTB2,PI3,BDNF,BCL2L1,PTPN21,NGF,SEMA3F,IL2RG,ANTXR2,TNS4,ARL14,KRT5,MAPK8IP3,EPHA2,RRAD,LIF,MC1R,GNRH1,PTPRM,PTPRH,AKAP13,NOG,RHOF,RHOV,BATF,PDP2,AXL,COTL1,LOR,GPD1,ADRB2,CACNA1G,A2ML1,BMP2,FGFR3,AURKC,GNA15,SNCG
289	PSKH2	0.565	1	0.9811	SFN,PEAR1,TNNC1,MEF2D,GUCA1B,MAP2K3,TMEM178A,RHOBTB2,SERINC2,ARL14,ARRDC1,ACTN4,RRAD,RHOF,SYN3,RHOV,PDP2,AURKC
290	STK38	0.572	1	0.9829	EML6,S100A10,LRRC4,BHLHE41,MYPN,ZNF488,DUSP5,CNTD2,ADCY5,HAS3,HAS2,ZNF341,SAMD4A,ZNF575,UPK2,STKLD1,FOXQ1,MAP2K3,S100A6,ZNF431,FOXO6,RHOBTB2,SRGAP3,ZBTB16,ZNF417,SP6,AAK1,ZNF530,ELFN2,ZNF528,ZNF516,PLAG1,SEMA3F,SLC25A21,MYO10,KLF8,MYO1E,RASSF5,TNS4,ARL14,STX1A,CCNO,EPHA2,RRAD,TMEM63C,MICAL3,VASN,CORO6,FKBP14,KIF1C,RHOF,RHOV,FOXC1,CRIP1,LIMA1,PRDM8,RIPOR2,ZNF83,ZNF91,GPD1,RASGRP3,DOCK8,HAPLN3,SCYL…
291	MAP2K5	0.573	1	0.9803	JRK,DMPK,HOMER1,FOSL1,BHLHE41,JAK3,DUSP5,MAMDC4,KIFC3,RAPGEF3,ADCY5,NTF3,MEF2D,STKLD1,MAP3K9,MAP2K3,ROR1,NPAS2,RHOBTB2,PI3,BDNF,BCL2L1,PTPN21,NGF,TNFRSF21,ANTXR2,TNS4,ARL14,MAPK8IP3,EPHA2,RRAD,LIF,PTPRM,PTPRH,AKAP13,RHOF,RHOV,BATF,PDP2,AXL,COTL1,GPD1,AURKC,GNA15,CDK2AP2
292	CDK18	0.577	1	0.9809	EML6,ETHE1,FA2H,CDKN1C,PHF1,ZNF488,DUSP5,CNTD2,KIFC3,HAS3,HAS2,MEF2D,SAMD4A,NUDT21,ANKRD35,UPK2,FOXQ1,PPP1R16B,MAP2K3,FOXO6,RHOBTB2,HOPX,PTPN21,EP400P1,ABLIM3,SEC24D,GDE1,MT2A,TNS4,PAQR6,CCNO,SLC45A3,RRAD,WNK4,TSPAN1,FKBP14,PTPRM,PTPRH,ANKRD1,KIF1C,ANKRD2,CTSE,RHOF,PITPNM2,SFI1,FOXC1,GDPD3,GDPD5,STAMBPL1,FOXA2,ATP1B1,PDZD2,NPHP3,SYT1,HSPA2,CHD5,NAV2,LTB,DNAH5,AURKC,ERCC4,LPIN1
293	GAK	0.582	1	0.9823	MPRIP,EML6,SFN,DMPK,FA2H,PRRT4,LRRC4,CLTB,PYGM,JAK3,MAMDC4,CNTD2,TNNC1,TUT1,KIFC3,FAM214B,ADCY5,HAS3,HAS2,FLNB,MEF2D,NKTR,ANKRD35,GUCA1B,IRS2,MAP3K9,PPP1R16B,MAP2K3,TOM1L2,PKP1,ROR1,CSF1R,RHOBTB2,SRGAP3,OSBPL2,ADAP1,AAK1,PTPN21,PGM3,WIPI1,SPTB,ARFGAP1,EP400P1,CNNM1,MYO10,MYO1E,SEC24D,TNS4,ARL14,ACTN4,MAPK8IP3,JMJD6,CCNO,EPHA2,RRAD,WNK4,PPL,APOB,TRPM4,MICAL3,MC1R,CORO6,PTPRM,BICDL2,PTPRH,DNER,ANKR…
294	PRKCG	0.588	1	0.9751	GJA5,CEL,KCNMB4,HOMER1,L1CAM,FA2H,GJB4,GJB3,ZNF488,DSCAML1,ADCY5,EGLN2,NMNAT2,TMEM178A,SHC3,NPAS2,BDNF,BCL2L1,ITGB7,ITGB6,VSTM2L,NGF,NOS1AP,MYO10,SYT16,MYO1E,CPNE4,PAQR6,KCNK12,VWA5B2,STX1A,CALY,GNRH1,DNER,TNNT2,PITPNM2,TGM1,TMEM59L,ADRB2,CACNA1G,PDZD2,HRH3,SYT1,CHD5,SNCG,PTK2B,LGI4,LPIN1
295	NEK10	0.592	1	0.963	JRK,DMPK,CYP1A1,ALDH1L1,S100A5,PHACTR3,SPTB,CCNO,SLC45A3,KLK5,MICA,STEAP4,LAMA2
296	TEX14	0.592	1	0.962	ZBTB16,CATSPER1,SYCP3,HEG1,SYCE2,UPK1B,SCYL1,SPRY4
297	MAP3K7	0.594	1	0.9742	PGLYRP3,SFN,CHKA,DUSP5,TNNC1,NTF3,MEF2D,IRS2,MAP3K9,MAP3K6,MAP2K3,SHC3,RHOBTB2,SOCS1,BDNF,ADAP1,YEATS2,BCL2L1,PTPN21,AMH,NGF,BIRC3,TRIM34,IL1RN,TRIM29,ARL14,MAPK8IP3,RRAD,EPAS1,PAG1,IGF2,FKBP14,PTPRM,PTPRH,TNFRSF12A,IL18,RHOF,RHOV,DERL3,PDP2,FOXA2,CD82,SPNS2,USP53,RASGRP3,PDZD2,HSPA5,CAV1,HSPA2,BMP2,FGFR3,NAV2,TBC1D2,EPS8L2,NEURL1
298	STK17B	0.597	1	0.9669	SFN,S100A10,CHKA,TNNC1,AHNAK,MEF2D,GUCA1B,MAP2K3,S100A5,RHOBTB2,BCL2L1,PHACTR3,BIRC3,ARL14,ARRDC1,ACTN4,RRAD,VASN,VNN1,CD22,RHOF,SYN3,RHOV,STAMBPL1,CAMK2N1,PDP2,HSPA6,DOCK8,TGFBR3,AURKC
299	TRIB3	0.599	1	0.9713	SERPINE1,SFN,DMPK,L1CAM,FOSL1,JAK3,DUSP5,MAMDC4,CNTD2,TNNC1,GPRC5A,AHNAK,ZNF341,ANKRD35,UPK2,GUCA1B,IRS2,MAP3K9,PPP1R16B,ROR1,RHOBTB2,BCL2L1,PPP1R14C,TNS4,ARL14,ARRDC1,CCNO,EPHA2,RRAD,MANF,CALR,PTPRH,PCSK5,ANKRD1,ANKRD2,TNFRSF12A,RHOF,RHOV,FOXC1,DERL3,KRT18,PDP2,AXL,FOXA2,GPD1,ABCG1,NDRG1,HSPA5,POLH,TBC1D2,LPIN1
300	EPHA8	0.601	1	0.9677	SFN,NGFR,CHKA,RET,LRRC4,DSCAML1,NTF3,GPR157,SAMD4A,IRS2,MAP3K9,MAP3K6,SEMA7A,SHC3,RHOBTB2,BDNF,PTPN21,AMH,NGF,SEMA3F,TNS4,ARL14,EPHA2,RRAD,PAG1,IGF2,FKBP14,PTPRM,PTPRH,RHOF,RHOV,DERL3,PDP2,PDZD2,HRH3,BMP2,SPRED3,PTK2B
301	GSK3A	0.601	1	0.9747	DKK1,SFN,NGFR,CHKA,FA2H,LRRC4,BHLHE41,PYGM,DUSP5,CNTD2,TNNC1,KIFC3,NTF3,MEF2D,UPK2,IRS2,FOXQ1,MAP3K9,MAP3K6,TOM1L2,ROR1,SHC3,FOXO6,NPAS2,RHOBTB2,PI3,BDNF,ADAP1,AAK1,BCL2L1,PTPN21,AMH,GPX1,GPX3,WIPI1,NGF,TNFRSF21,ACSS2,MYO10,KLF8,GDE1,TNS4,ARL14,ARRDC1,ALPK3,CCNO,EPHA2,SLC45A3,RRAD,PAG1,IGF2,VASN,CORO6,FKBP14,PTPRM,PTPRH,KIF1C,RHOF,RHOV,FOXC1,DERL3,PER1,PDP2,FOXA2,PNPLA2,CD82,ADRB2,RASGRP3,PDZD2,H…
302	TAOK1	0.621	1	0.9521	FOSL1,PYGM,AHNAK,UBN2,NTF3,UBN1,SAMD4A,MAP3K9,MAP2K3,NPAS2,SRGAP3,BDNF,AAK1,NGF,SLC25A21,RASSF5,MAPK8IP3,CLIC5,VGLL1,GDPD3,CRIP1,TRIP10,FHOD1,EPS8L2
303	PEAK1	0.626	1	0.93	ROR1,PHLDB2,MYO1E,PAG1,CORO6,CALR
304	WNK4	0.626	1	0.9364	HSD11B2,MTHFR,REN,SLC12A4,SLC25A37,AQP3,SCNN1G,SCNN1B,USP53,ADRB2,SLC4A8
305	RNASEL	0.635	1	0.9715	EML6,SFN,DMPK,CHKA,MTHFR,L1CAM,FA2H,REN,LRRC4,BHLHE41,PYGM,MECP2,ZNF488,JAK3,DUSP5,CNTD2,TNNC1,TUT1,KIFC3,DSCAML1,NTF3,FLNB,MEF2D,NKTR,ZNF341,LIMS2,ZNF575,ANKRD35,UPK2,GUCA1B,IRS2,FOXQ1,MAP3K9,MAP3K6,PPP1R16B,ZNF431,SHC3,FBLIM1,FOXO6,RHOBTB2,SOCS1,BDNF,ZBTB16,ADAP1,HOPX,YEATS2,ZNF417,SP6,AAK1,MAFK,ZNF530,BCL2L1,PTPN21,ZNF528,ITGB7,ITGB6,AMH,SH2D3A,ITGA2,NGF,SPTB,ARFGAP1,ZNF516,BIRC3,CATSPER1,PLAG…
306	CDK6	0.636	1	0.9653	DKK1,EML6,SFN,CHKA,FOSL1,CYP1A1,CDKN1C,MECP2,JAK3,DUSP5,CNTD2,KIFC3,HAS3,HAS2,MEF2D,GSN,EGLN2,NUDT21,ANKRD35,UPK2,IRS2,FOXQ1,PPP1R16B,MAP2K3,FOXO6,RHOBTB2,SOCS1,PI3,BDNF,ZBTB16,HOPX,BCL2L1,PTPN21,BCAS1,NGF,PECAM1,BIRC3,PLAG1,EP400P1,GDE1,MKI67,RASSF5,TNS4,KCNK12,CCNO,EPHA2,SLC45A3,RRAD,IGF2,MC1R,CALR,PTPRM,PTPRH,ANKRD1,KIF1C,ANKRD2,RHOF,PITPNM2,RHOV,SFI1,FOXC1,GDPD3,GDPD5,STAMBPL1,AXL,FOXA2,CAPN8…
307	AKT3	0.64	1	0.9599	TTYH1,SFN,CHKA,RET,DUSP5,SERPINB7,KIFC3,ADCY5,NTF3,MEF2D,IRS2,MAP3K9,MAP3K6,PPP1R16B,MAP2K3,PKP1,CSF1R,SHC3,FOXO6,GMPR,RHOBTB2,SOCS1,PI3,BDNF,BCL2L1,PTPN21,ITGB7,AMH,ITGA3,NGF,BIRC3,SEC24D,MKI67,TNS4,ARL14,RRAD,EPAS1,PAG1,IGF2,FKBP14,PTPRM,PTPRH,ANKRD1,ANKRD2,RHOF,RHOV,FOXC1,DERL3,XDH,PDP2,TRIP10,FOXA2,PDZD2,NPHP3,SYT1,HSPA5,CAV1,HSPA2,BMP2,FGFR3,SLC2A1,LAMC2,HSPB3,PTK2B
308	CASK	0.642	1	0.9557	GSTM1,DMPK,HOMER1,GSTM5,JAK3,MAMDC4,TNNC1,DSCAML1,FLNB,EGLN2,LIMS2,GUCA1B,MAP3K9,ROR1,GPR87,BDNF,SPTB,CATSPER1,PPP1R14C,BAIAP2,EFR3B,TPCN1,KLF8,TRIM34,ACTN4,MAPK8IP3,STX1A,EPHA2,EPAS1,PPL,MICAL3,PTPRM,DNER,SYN3,CRIP1,LIMA1,CAMK2N1,AXL,CACNA1G,PDZD2,SYT1,AJM1,ARHGAP30,CLMN,PTK2B,EPS8L1,EPS8L2,EPS8L3,TAS1R3,NEURL3,NEURL1
309	TNIK	0.645	1	0.9388	AREG,JPH2,TMC5,CRYAB,AHNAK,UBN2,NTF3,UBN1,FLNB,GSN,LIMS2,MAP3K9,MAP2K3,SHC3,NPAS2,SRGAP3,KCNK6,N4BP3,DNER,ANKRD2,ALS2CL,PDZD2,IL1RL1
310	PIM1	0.654	1	0.95	SOX15,SFN,DMPK,FOSL1,GJB4,GJB3,JAK3,DUSP5,MAMDC4,CNTD2,TNNC1,NKTR,ANKRD35,GUCA1B,MAP3K9,PPP1R16B,MAP2K3,ROR1,FBLIM1,RHOBTB2,SOCS1,PI3,BCL2L1,UPP1,TNS4,ARL14,ARRDC1,ZG16,CCNO,EPHA2,RRAD,CD22,FKBP14,ANKRD1,ANKRD2,RHOF,RHOV,PDP2,AXL,TRIP10,FOXA2,GPD1,POLH,SCYL1,TBC1D2,AURKC,SPRY4,ERCC4
311	SIK2	0.656	1	0.9121	SFN,DSCAML1,IRS2,MAP3K9,ABLIM3,VSIG2,CALR,HSPA2,ACSF2,LPIN1
312	ULK2	0.656	1	0.932	PEAR1,RNF152,KIFC3,EGLN2,FOXQ1,FOXO6,SRGAP3,PI3,BCL2L1,ELFN2,WIPI1,EFR3B,MAPK8IP3,KIF1C,CTSE,FOXC1,FOXA2,CYBA,GGT5,HSPA5,CGB7,CGB2
313	NIM1K	0.659	1	0.9442	SFN,DMPK,RET,JAK3,DUSP5,MAMDC4,CNTD2,TNNC1,ANKRD35,GUCA1B,MAP3K9,PPP1R16B,MAP2K3,GPR78,ROR1,RHOBTB2,ITGA2,TPCN1,VIPR1,TNS4,ARL14,ARRDC1,CCNO,EPHA2,RRAD,TGFA,ANKRD1,ANKRD2,RHOF,RHOV,PTGER4,PDP2,AXL,FOXA2,SCNN1G,GPD1,FGF18,POLH,TBC1D2,AURKC
314	SLK	0.662	1	0.9184	SFN,DUSP5,CSF1R,SH2D3A,WIPI1,NOS1AP,ARRDC1,CSRNP1,SLC44A2,GPD1,PTK2B,EPS8L1,EPS8L2,EPS8L3,TAS1R3
315	CDKL2	0.667	1	0.9029	MAP2K3,CNNM1,PCDH7,PAG1,SPRR1B,ANKRD1,PTGER4,SERHL2,STEAP4,AURKC
316	DCLK2	0.675	1	0.9291	EML6,SFN,TNNC1,KIFC3,CRYAB,MEF2D,GUCA1B,SHC3,RHOBTB2,BDNF,NGF,MYO10,RUSC2,ARL14,ARRDC1,ACTN4,MAPK8IP3,RRAD,DNER,RHOF,SYN3,TNNT2,RHOV,PDP2,TMEM59L,PDZD2,SYT1,CHD5,EPS8L3
317	PXK	0.676	1	0.8993	GSTM1,MECP2,NMNAT2,TNS4,IL18,SFI1,RIPOR2,ATP1B1,PSORS1C1,RASGRP3,GNA15
318	STK24	0.684	1	0.9247	SFN,REN,MYOM1,LRRC4,PYGM,DUSP5,SIKE1,MAP3K9,MAP2K3,RHOBTB2,SLC12A4,GOLGA2,RASSF5,TNS4,TMEM63C,WNK4,VASN,CORO6,HEG1,RHOF,RHOV,RELT,COTL1,GPD1,PROSER2,LCAT,AURKC,EPS8L2,EPS8L3
319	STK31	0.691	1	0.8808	KIFC3,MAP3K6,ZBTB16,AMH,SYCP3,SMIM11A,SPRR1A,SPRR1B,NEURL1
320	MAPK4	0.694	1	0.9453	SOX15,DMPK,FOSL1,FA2H,ZNF488,JAK3,DUSP5,MAMDC4,CRYAB,DSCAML1,AHNAK,ADCY5,MEF2D,LIMS2,ANKRD35,STKLD1,MAP3K9,PPP1R16B,MAP2K3,TOM1L2,SLC9A4,ROR1,SHC3,FBLIM1,RHOBTB2,ADAP1,PTPN21,PHACTR3,ARFGAP1,CPNE4,AQP3,RUSC2,TNS4,AGFG2,ARL14,ACTN4,EPHA2,RRAD,IGF2,CALY,PTPRM,PTPRH,DNER,ANKRD1,ANKRD2,LMCD1,RHOF,RHOV,SCEL,BATF,PER1,PDP2,AXL,CAPN8,CAPN5,LMO7,GPD1,PDE9A,TMEM59L,RASGRP3,HRH3,HSPA5,HSPA2,FGFR3,HSPB8,CHD…
321	STYK1	0.701	1	0.8841	OR2M3,SLC17A5,ROR1,SHC3,WNK4,CD22,NRP2,PCSK5,PDZD2,VILL,FGF18,SPRY4
322	ATM	0.703	1	0.9461	SERPINE1,SCX,PRSS8,SFN,GSTM1,DMPK,CHKA,TIPARP,MTHFR,L1CAM,FOSL1,CYP1A1,RET,CDKN1C,BHLHE41,AREG,MECP2,JAK3,DUSP5,CNTD2,CCL22,IRS2,MAP2K3,PHLDB2,CSF1R,FOXO6,NPAS2,RHOBTB2,SOCS1,PI3,BDNF,ZBTB16,FBXO32,BCL2L1,PGM3,ITGB7,GPX1,NGF,PECAM1,BIRC3,SFTPA2,EP400P1,MYO10,SYCP3,MKI67,TRIM29,ICOSLG,KRT5,CCNO,EPAS1,APOB,IGF2,LIF,MC1R,CALR,IL11,NOG,IL18,RHOF,RHOV,STAMBPL1,MICA,MICB,PER1,AXL,KRT14,CD68,FOXA2,CD82,…
323	TSSK6	0.715	1	0.9225	SFN,GSTM1,DMPK,MTHFR,JAK3,DUSP5,MAMDC4,CNTD2,TNNC1,ACSBG1,TMF1,ANKRD35,GUCA1B,MAP3K9,PPP1R16B,MAP2K3,ROR1,RHOBTB2,SP6,ITGA3,CATSPER1,TNS4,ARL14,ARRDC1,CCNO,EPHA2,RRAD,ANKRD1,ANKRD2,IZUMO4,RHOF,PITPNM2,B3GNT3,RHOV,PDP2,AXL,FOXA2,KRT6A,GPD1,POLH,TBC1D2,B4GALT4,AURKC
324	SNRK	0.727	1	0.8446	TINAGL1,DUSP5,SAMD4A,LIMS2,CALR,CA14,ADGRF5,PALM3
325	ULK3	0.728	1	0.888	MTHFR,CYP1A1,REN,PEAR1,KIFC3,MEF2D,FOXQ1,MAP2K3,BCL2L1,WIPI1,TP53INP2,MAPK8IP3,WNK4,KIF1C,CTSE,FOXA2,SCNN1B,DTX2,GGT5,HSPA5
326	PDPK1	0.752	1	0.8948	DMPK,LRRC4,JAK3,MAMDC4,NTF3,IRS2,MAP3K9,MAP2K3,ROR1,SHC3,FOXO6,SOCS1,PI3,BDNF,BCL2L1,NGF,BIRC3,MYO1E,SLC25A37,EPHA2,EPAS1,FKBP14,AXL,FOXA2,NDRG1,CAV1,PLCXD3,HSPB8,SLC2A1,SCYL1,PTK2B,PLA2G2A
327	PRKCI	0.753	1	0.9084	SFN,NGFR,CHKA,CDKN1C,NTF3,IRS2,MAP3K6,PPP1R16B,SHC3,RHOBTB2,SRGAP3,PI3,BDNF,ADAP1,BCL2L1,PTPN21,ITGB6,AMH,NGF,BIRC3,MYO10,ARL14,ACTN4,RRAD,PAG1,IGF2,MC1R,FKBP14,PTPRM,PTPRH,RHOF,RHOV,DERL3,CRIP1,PDP2,TRIP10,FOXA2,PDZD2,HSPA6,BMP2,SPRED3,ELF3,DNAH5,AURKC,NEURL1,LPIN1
328	MAP3K3	0.756	1	0.9103	MPRIP,SFN,FOSL1,LRRC4,DUSP5,CNTD2,KIFC3,ADCY5,HAS3,HAS2,MEF2D,MAP3K9,MAP3K6,MAP2K3,RHOBTB2,PI3,BCL2L1,WIPI1,NGF,BIRC3,MYO10,BAIAP2,MYO1E,AQP3,RASSF5,TNS4,ARL14,ACTN4,CCNO,SLC45A3,RRAD,VASN,AKAP13,KIF1C,HEG1,RHOF,RHOV,LIMA1,PDP2,GPD1,PDE9A,RASGRP3,HSPA5,HSPA6,HSPA2,PLAUR,TGFBR3,TBC1D2,AURKC,GNA15
329	IKBKE	0.758	1	0.9019	SFN,CHKA,FOSL1,BHLHE41,DUSP5,SIKE1,VAMP5,NTF3,IRS2,MAP3K6,MAP2K3,SHC3,RHOBTB2,SOCS1,BDNF,BCL2L1,PTPN21,ELFN2,AMH,NGF,BIRC3,IL1RN,CPNE4,ARL14,RRAD,PAG1,IGF2,FKBP14,PTPRM,PTPRH,IL18,RHOF,RHOV,DERL3,PDP2,PDZD2,HSPA6,BMP2,PTK2B,EPS8L2,ARID3A
330	DCLK3	0.765	1	0.8677	EML6,SFN,CLTB,TNNC1,KIFC3,ADCY5,MEF2D,GUCA1B,RHOBTB2,PTPN21,ARL14,ARRDC1,ACTN4,MAPK8IP3,RRAD,RHOF,SYN3,RHOV,PDP2,CAPN5,BMP1
331	RPS6KA4	0.769	1	0.8537	PWWP2B,ST3GAL4,L1CAM,ANXA8,DUSP5,MEF2D,MAP3K6,MAP2K3,SOCS1,MAFK,MROH6,ARL14,TRIP10,PNPLA2,HSPB3,TBC1D2,GNA15
332	MAP3K14	0.772	1	0.9035	SFN,LRRC4,DUSP5,CNTD2,KIFC3,HAS3,HAS2,GCNT3,MEF2D,CCL15,GSN,SAMD4A,MAP3K9,RHOBTB2,SOCS1,MAFF,BCL2L1,VSTM2L,NGF,TMBIM1,TNFRSF21,BIRC3,MYO10,MYO1E,AQP3,TNS4,ARL14,ACTN4,MAPK8IP3,CCNO,GRB7,SLC45A3,RRAD,VASN,KIF1C,TNFRSF12A,RHOF,RHOV,PDP2,ZNF91,GPD1,PDE9A,RASGRP3,HSPA5,HSPA6,HSPA2,TBC1D2,LTB,AURKC,GNA15
333	NEK4	0.775	1	0.8099	C4BPB,MAP3K9,ROR1,SP6,AAK1,CMIP,STIMATE,USP53,NPHP3
334	PRKD2	0.778	1	0.8151	NPAS2,ITGB7,ITGB6,SEMA3F,CNNM1,MAPK8IP3,ITGBL1,COTL1,POU2F2,ACOXL
335	RPS6KA3	0.783	1	0.8818	CHKA,L1CAM,FOSL1,PYGM,AREG,MECP2,ANXA8,DUSP5,RAPGEF3,ADCY5,NTF3,IRS2,MAP2K3,PI3,BDNF,ZBTB16,BCL2L1,NGF,KCNN4,IGF2,LIF,AKAP13,IL11,KRT18,CD82,TGM2,MAP7D2,BMP2,FGFR3,DOCK8,SLC2A1,HSPB3,CDHR1,SPRY4
336	PKN1	0.789	1	0.8838	MPRIP,SFN,CHKA,FA2H,BHLHE41,JAK3,DUSP5,CNTD2,TNNC1,SERPINB7,CRYAB,MEF2D,LIMS2,GUCA1B,MAP2K3,FBLIM1,RHOBTB2,AAK1,MYO1E,ARL14,ACTN4,CCNO,RRAD,GNRH1,AKAP13,DNER,LMCD1,RHOF,PITPNM2,RHOV,SCEL,PDP2,TRIP10,CA14,LMO7,PLAUR,PALM3,LPIN1
337	CDKL3	0.791	1	0.7662	EML6,MDFI,BAIAP2,RHOF,HSPA6,LAMA4
338	NEK11	0.793	1	0.7757	DHRS9,STKLD1,MAP3K9,ACSS2,CPNE4,RASGRP3,DOCK8
339	CAMK1G	0.8	1	0.8852	SFN,BHLHE41,TNNC1,VAMP5,ADCY5,MEF2D,NMNAT2,GUCA1B,MAP2K3,TMEM178A,SHC3,RHOBTB2,BDNF,OSBPL2,VSTM2L,ACSS2,GDE1,RASSF5,ARL14,ARRDC1,ACTN4,STX1A,RRAD,CALY,CALR,CD22,DNER,RHOF,SYN3,TNNT2,RHOV,PER1,PDP2,TMEM59L,NDRG1,CACNA1G,PDZD2,HRH3,SYT1,HSPA5,CHD5,ELF3,AURKC,LGI4
340	RPS6KB2	0.802	1	0.8717	SFN,S100A10,FOSL1,FA2H,ADCY5,EGLN2,UPK2,IRS2,FOXQ1,PPP1R16B,MAP2K3,CSF1R,FOXO6,PI3,BCL2L1,WIPI1,MYO1E,IL1RN,ARRDC1,MAPK8IP3,RRAD,CORO6,ANKRD1,FOXC1,NT5E,BATF,CD68,FOXA2,JADE2,GPD1,HSPA5,ALPP,ALPG,GNA15
341	CDK16	0.805	1	0.8973	EML6,ST3GAL5,SFN,S100A10,CDKN1C,SPIN4,DUSP5,CNTD2,KIFC3,AHNAK,HAS3,HAS2,MEF2D,GSN,SAMD4A,NUDT21,ANKRD35,UPK2,FOXQ1,PPP1R16B,MAP2K3,FOXO6,RHOBTB2,HOPX,PTPN21,ZNF528,EP400P1,SEC24D,GDE1,AQP3,MT2A,TNS4,KRT5,CCNO,RRAD,LIF,FKBP14,PTPRM,PTPRH,ANKRD1,KIF1C,ANKRD2,PITPNM2,SFI1,FOXC1,GDPD3,GDPD5,STAMBPL1,FOXA2,ATP1B1,LOR,PDZD2,NPHP3,ARHGAP23,CHD5,NAV2,LTB,DNAH5,AURKC,ERCC4,LPIN1
342	STK25	0.805	1	0.8529	BBX,SFN,LRRC4,DUSP5,SIKE1,MAP2K3,RHOBTB2,ITGA3,TNFRSF21,PPP1R14C,GOLGA2,GOLGA3,TNS4,TMEM63C,VASN,CORO6,HEG1,RHOF,RHOV,TAGLN,RELT,SCYL1,PROSER2,LCAT,AURKC
343	HIPK4	0.808	1	0.8534	SFN,ANXA8,DUSP5,IVL,ADCY5,MEF2D,TOM1L2,RHOBTB2,BIRC3,RASSF5,TNS4,PAQR6,ARL14,ACTN4,VWA5B2,JMJD6,MALL,STX1A,CALY,CORO6,FOXC1,AXL,SELENOW,HRH3,CHD5,LGI4
344	TRIB2	0.809	1	0.8764	SFN,DMPK,JAK3,DUSP5,MAMDC4,CNTD2,TNNC1,FLNB,ANKRD35,GUCA1B,MAP3K9,PHLDA1,PPP1R16B,ROR1,RHOBTB2,ZBTB16,TNS4,ARL14,ARRDC1,CCNO,EPHA2,RRAD,ANKRD1,ANKRD2,RHOF,RHOV,DNASE1L2,PDP2,AXL,TRIP10,FOXA2,GPD1,HSPA6,LAMC2,POLH,TBC1D2,ALDH1A2,AURKC,NEURL3,LPIN1
345	MARK2	0.81	1	0.8604	SFN,GSTM1,FOSL1,CYP1A1,PHF1,LRRC4,PYGM,AHNAK,NTF3,MEF2D,MAP3K9,PI3,DRD4,BDNF,YEATS2,BCL2L1,PTPN21,NGF,BIRC3,SFTPA2,BAIAP2,VSIG2,KRT5,GRB7,KRT18,TRIP10,ATP1B1,ADRB2,CAV1,GNA15
346	CAMKK2	0.812	1	0.8574	SFN,DMPK,REN,CNTD2,TNNC1,RAPGEF3,ADCY5,EGLN2,GUCA1B,PI3,BDNF,WIPI1,NGF,AQP3,STX1A,CCNO,RRAD,CALR,STEAP4,TGM2,MAP7D2,ABCG1,RASGRP3,HSPA5,CAV1,SLC2A1,LAMA2,DNAH5,PTK2B
347	STK32C	0.813	1	0.8528	SFN,FOSL1,FA2H,ADCY5,EGLN2,UPK2,FOXQ1,FOXO6,RHOBTB2,MYO1E,RUSC2,ARRDC1,STX1A,RRAD,PAG1,MICAL3,CORO6,SLC44A2,FOXC1,BATF,CD68,FOXA2,JADE2,GPD1,PLCXD3,CHD5,GNA15
348	PRKCQ	0.813	1	0.8754	SERPINE1,SFN,CHKA,FA2H,BHLHE41,RNF152,DUSP5,CNTD2,TNNC1,MEF2D,LIMS2,GUCA1B,PPP1R16B,FBLIM1,RHOBTB2,SOCS1,AAK1,BCL2L1,BIRC3,IL2RG,ARL14,CCNO,RRAD,PAG1,IGF2,AKAP13,DNER,LMCD1,RHOF,PITPNM2,RHOV,SCEL,MICA,BATF,PDP2,LMO7,DTX2,RASGRP3,VILL,PTK2B,LPIN1
349	PHKG2	0.816	1	0.7965	GSTM5,PYGM,C1QTNF1,TNNC1,SLC39A7,MAP2K3,MAPK8IP3,CORO6,SFI1,GOLT1B,ACSF2,EPS8L2
350	PIM3	0.816	1	0.8751	SOX15,SFN,DMPK,GJB3,TFCP2L1,JAK3,DUSP5,MAMDC4,CNTD2,TNNC1,ANKRD35,GUCA1B,MAP3K9,PPP1R16B,MAP2K3,ROR1,RHOBTB2,SOCS1,BCL2L1,UPP1,ITGB6,PECAM1,TNS4,ARL14,ARRDC1,CCNO,EPHA2,RRAD,LIF,ANKRD1,ANKRD2,RHOF,RHOV,PDP2,AXL,SERHL2,FOXA2,GPD1,POLH,TBC1D2,TRNP1,AURKC
351	EPHA5	0.82	1	0.8864	SFN,NGFR,CHKA,L1CAM,RET,LRRC4,TMC5,GPRC5A,DSCAML1,NTF3,WNT7A,NMNAT2,IRS2,MAP3K6,SEMA7A,SHC3,RHOBTB2,BDNF,CSPG4,PTPN21,ELFN2,AMH,VSTM2L,NGF,SEMA3F,PCDH7,CPNE4,TNS4,ARL14,CCNO,EPHA2,RRAD,PAG1,IGF2,CALY,NRP2,FKBP14,PTPRM,PTPRH,DNER,KIF1C,RHOF,RHOV,DERL3,CAMK2N1,PDP2,TMEM59L,PDZD2,CDH23,SYT1,BMP2,FGFR3,CHD5,SPRED3,PTK2B
352	SCYL3	0.821	1	0.7347	YEATS2,ARFGAP1,SEC24D,KRT7,SCYL1,TBC1D2
353	SRPK2	0.822	1	0.8402	DUSP5,SLCO4A1,LCE3D,UBN2,FLNB,EGLN2,NUDT21,YPEL3,MAP3K6,GMPR,ADAP1,DRAP1,BCL2L1,BIRC3,EP400P1,PCDH7,BAIAP2,PTGES,MANF,GOLT1B,RASGRP3,ELF3,AURKC,EPS8L3
354	STK38L	0.824	1	0.8842	EML6,RET,LRRC4,BHLHE41,ZNF488,DUSP5,CNTD2,AHNAK,ADCY5,UBN1,HAS3,HAS2,ZNF341,ZNF575,UPK2,STKLD1,FOXQ1,MAP2K3,ZNF431,FOXO6,RHOBTB2,SRGAP3,ZBTB16,ZNF417,SP6,AAK1,ZNF530,ZNF528,ZNF516,PLAG1,MYO10,KLF8,MYO1E,RASSF5,TNS4,ARL14,STX1A,CCNO,RRAD,VASN,FKBP14,RHOF,RHOV,FOXC1,CRIP1,PRDM8,ZNF83,ZNF91,GPD1,NDRG1,RASGRP3,DOCK8,HAPLN3,SCYL1,TBC1D2
355	PHKG1	0.826	1	0.7941	PYGM,TNNC1,MYZAP,MAP2K3,SHC3,PGM3,PLAG1,MICAL3,CORO6,SH3RF2,PRDM8,ACSF2,AURKC
356	PIM2	0.829	1	0.8671	SOX15,SFN,DMPK,TFCP2L1,JAK3,DUSP5,MAMDC4,CNTD2,TNNC1,ANKRD35,GUCA1B,MAP3K9,PPP1R16B,MAP2K3,ROR1,RHOBTB2,SOCS1,PI3,BCL2L1,BIRC3,IL2RG,IL1RN,TNS4,ARL14,ARRDC1,CCNO,EPHA2,RRAD,CORO6,ANKRD1,ANKRD2,RHOF,RHOV,BATF,PDP2,AXL,FOXA2,GPD1,POLH,TBC1D2,AURKC
357	STK32A	0.83	1	0.8348	HHLA1,SFN,FOSL1,FA2H,ADCY5,EGLN2,UPK2,FOXQ1,MAP2K3,FOXO6,TP53INP2,MYO1E,ARRDC1,RRAD,PAG1,FOXC1,BATF,SH3RF2,CD68,FOXA2,JADE2,GPD1,GNA15,SPRY4
358	PDK2	0.834	1	0.8349	MTHFR,PYGM,ADCY5,HAS3,HAS2,MEF2D,IRS2,STKLD1,FOXO6,PI3,BCL2L1,PGM3,GPX1,WIPI1,AQP3,VNN1,CALY,CALR,PDP2,GPD1,RASGRP3,ACSF2,SLC2A1,TAS1R3,LPIN1
359	PRKAA1	0.834	1	0.8787	SFN,DMPK,JAK3,DUSP5,MAMDC4,CNTD2,TNNC1,MGLL,EGLN2,ANKRD35,GUCA1B,IRS2,MAP3K9,PPP1R16B,MAP2K3,ROR1,FOXO6,NPAS2,RHOBTB2,FBXO32,AAK1,BCL2L1,PSCA,WIPI1,ACSS2,TNS4,ARL14,ARRDC1,CCNO,EPHA2,RRAD,EPAS1,APOB,ANKRD1,ANKRD2,RHOF,RHOV,PTGER4,PDP2,AXL,FOXA2,PNPLA2,MSMO1,GPD1,ABCG1,HRH3,HSPA5,SLC2A1,ADGRE5,POLH,IQCD,TBC1D2,AURKC,LPIN1
360	STK32B	0.836	1	0.8408	SFN,MTHFR,FOSL1,FA2H,CYP1A1,ADCY5,EGLN2,UPK2,FOXQ1,FOXO6,TNFRSF21,ABLIM3,MYO1E,ARRDC1,RRAD,TGFA,PAG1,MICAL3,CCDC9B,FOXC1,BATF,CD68,FOXA2,JADE2,GPD1,GGT5,AURKC,GNA15
361	EIF2AK2	0.838	1	0.8416	CEL,CLDN9,GSTM1,FOSL1,CYP1A1,GSTM5,ZNF488,IRS2,ZNF431,SOCS1,BDNF,BCL2L1,IL1RN,MAPK8IP3,APOB,CALR,IL18,TNNT2,DERL3,IFI6,BATF,TGM1,TGM2,SPNS2,HSPA5,SLC2A1,HSPB3,GNA15,GBP2
362	MAST2	0.841	1	0.8113	FXYD4,ZNF488,DUSP5,ACSBG1,TMF1,SDCBP2,TOM1L2,SRGAP3,PI3,BFSP1,BCAS1,PLAG1,BAIAP2,TNS4,ANKRD2,JADE2,LMO7,BMP2,TBC1D2
363	CAMKV	0.843	1	0.8502	TTYH1,SFN,L1CAM,ZNF488,TNNC1,ADCY5,MEF2D,NMNAT2,GUCA1B,TMEM178A,SHC3,RHOBTB2,VSTM2L,NOS1AP,ARL14,ARRDC1,KCNK12,ACTN4,STX1A,RRAD,CALY,DNER,RHOF,SYN3,RHOV,PDP2,MAP7D2,TMEM59L,CACNA1G,HRH3,SYT1,PLCXD3,CHD5,CDHR1,LAMA4
364	GUCY2F	0.845	1	0.8398	SFN,REN,TNNC1,ADCY5,GUCA1B,SEMA7A,RHOBTB2,AAK1,CNGA1,GPX1,SEMA3F,CNNM1,MYO1E,GDE1,AGFG2,ARL14,SLC6A14,RRAD,IGF2,RHOF,RHOV,GDPD3,GDPD5,XDH,RELT,MAP7D2,PDE9A,CDH23,GNA15,PLA2G2A
365	PIP5K1A	0.845	1	0.8277	AFAP1L2,TUT1,ACSBG1,GSN,GUCA1B,RHOBTB2,WIPI1,MYO10,EFR3B,MYO1E,ARL14,ACTN4,TSPAN2,PCSK5,RHOF,PITPNM2,RHOV,STAMBPL1,FAM83E,PDZD2,SCIN,SYT1,PLCXD3,PLA2G2F,SPRY4
366	EEF2K	0.845	1	0.7782	TNNC1,CRYAB,ADCY5,GUCA1B,BDNF,BCL2L1,ALPK3,GDA,TGM2,SCNN1G,KRT80,RRBP1,LPIN1
367	PIK3R4	0.846	1	0.8266	CLTB,CASTOR1,VMA21,ANKRD35,IRS2,MAP3K9,PPP1R16B,PI3,BCL2L1,WIPI1,GOLGA2,MC1R,ANKRD1,ANKRD2,PDP2,JADE2,CAPN8,CAPN5,CYBA,PDZD2,HSPA5,HSPB8,SCYL1,GNA15,CAPN12
368	NEK1	0.85	1	0.7805	UBN1,STKLD1,MAP3K9,DRAP1,AAK1,MYO10,SYCP3,MKI67,COL18A1,MAP7D2,USP53,NPHP3,ARHGAP23,DNAH5
369	MAP3K1	0.851	1	0.873	SFN,NGFR,GSTM1,FOSL1,CYP1A1,LRRC4,VSIR,DUSP5,CNTD2,ACSBG1,KIFC3,IVL,HAS3,HAS2,FLNB,MEF2D,STKLD1,MAP3K9,MAP3K6,MAP2K3,RHOBTB2,SRGAP3,PI3,BCL2L1,AMH,NGF,BIRC3,MYO10,MYO1E,AQP3,TNS4,ARL14,ACTN4,MAPK8IP3,CCNO,SLC45A3,RRAD,VASN,GNRH1,SLC44A2,KIF1C,RHOF,RHOV,MICA,PDP2,CD82,GPD1,PDE9A,RASGRP3,SCIN,HSPA5,HSPA6,HSPA2,HSPB3,TGFBR3,TBC1D2,GNA15
370	TTBK1	0.854	1	0.853	TTYH1,CHKA,FA2H,PHF1,BHLHE41,ZNF488,CRYAB,DSCAML1,ADCY5,NKTR,NMNAT2,MAP3K9,TMEM178A,SHC3,CHRD,NPAS2,ADAP1,BCAS1,VSTM2L,NOS1AP,SYT16,SEC24D,VIPR1,CPNE4,PAQR6,KCNK12,VWA5B2,TMEM63C,CALY,DNER,PER1,CAPN8,CAPN5,TMEM59L,CACNA1G,HRH3,SYT1,PLCXD3,CHD5,SPOCK2,LGI4
371	CDK15	0.855	1	0.865	EML6,CDKN1C,DUSP5,CNTD2,TMEM40,SERPINB7,KIFC3,HAS3,HAS2,NUDT21,DHRS9,ANKRD35,UPK2,FOXQ1,PHLDA1,PPP1R16B,MAP2K3,SEMA7A,FOXO6,HOPX,PTPN21,EP400P1,GDE1,TNS4,CCNO,RRAD,PPL,FKBP14,PTPRM,PTPRH,ANKRD1,KIF1C,ANKRD2,IL18,PITPNM2,SFI1,FOXC1,GDPD3,CAPG,GDPD5,STAMBPL1,FOXA2,PDZD2,NPHP3,CHD5,NAV2,LTB,DNAH5,AURKC,ERCC4,LPIN1
372	PIP5K1B	0.856	1	0.8167	CEL,PEAR1,TUT1,ACSBG1,GSN,GUCA1B,RHOBTB2,GPX1,WIPI1,EFR3B,MYO1E,ARL14,ACTN4,ITGBL1,CLIC5,RHOF,PITPNM2,RHOV,STAMBPL1,GPD1,FAM83E,PDZD2,SCIN,SYT1
373	TSSK3	0.864	1	0.8357	SFN,DMPK,JAK3,DUSP5,MAMDC4,CNTD2,TNNC1,ACSBG1,ANKRD35,GUCA1B,MAP3K9,PPP1R16B,MAP2K3,ROR1,RHOBTB2,INSL3,TNS4,ARL14,ARRDC1,CCNO,EPHA2,RRAD,HYAL1,ANKRD1,ANKRD2,RHOF,RHOV,PDP2,AXL,FOXA2,GPD1,POLH,TBC1D2,AURKC
374	PIK3C2G	0.865	1	0.8522	EML6,SFN,JAK3,DUSP5,CNTD2,TNNC1,KIFC3,ADCY5,UGT1A10,GUCA1B,IRS2,MAP3K9,PPP1R16B,ROR1,GPR87,RHOBTB2,PI3,YEATS2,ZNF516,EP400P1,EFR3B,ATXN7L1,TNS4,ARL14,CCNO,RRAD,MANF,MC1R,FKBP14,KIF1C,RHOF,RHOV,STAMBPL1,SAA2,GOLT1B,CSF2RB,ALPP,ALPG,FGFR3,CHD5,POLH,DNAH5,LAMA4,GNA15,ERCC4
375	PASK	0.87	1	0.89	SOX15,HSD11B2,SFN,DMPK,CHKA,FOSL1,LRRC4,ZNF488,JAK3,DUSP5,MAMDC4,CNTD2,TNNC1,TUT1,KIFC3,NTF3,MEF2D,ZNF341,WNT7A,ZNF575,ANKRD35,UPK2,GUCA1B,IRS2,FOXQ1,MAP3K9,MAP3K6,PPP1R16B,SLC9A4,ROR1,ZNF431,SHC3,FOXO6,RHOBTB2,PI3,BDNF,ZBTB16,ZNF417,SP6,AAK1,ZNF530,PTPN21,ZNF528,AMH,NGF,ZNF516,BIRC3,PLAG1,KLF8,MKI67,AQP3,TNS4,ARL14,ARRDC1,KRT8,PSG4,CCNO,EPHA2,RRAD,EPAS1,PAG1,IGF2,VASN,CORO6,CD22,FKBP14,PTPRM,PTP…
376	PLK2	0.873	1	0.8572	EML6,HOMER1,FOSL1,DUSP5,CNTD2,SERPINB7,KIFC3,HAS3,HAS2,RFLNB,WNT7A,COL16A1,ANKRD35,FOXQ1,PHLDA1,PPP1R16B,RHOBTB2,BDNF,BCL2L1,PTPN21,NGF,PECAM1,BIRC3,MYO10,SYCP3,MKI67,TNS4,ARL14,CCNO,RRAD,APOB,VASN,ANKRD1,KIF1C,ANKRD2,TNFRSF12A,RHOF,RHOV,SFI1,FOXC1,CAMK2N1,PDE9A,RASGRP3,CACNA1G,NPHP3,CAV1,BMP1,SCYL1,ETV4,TBC1D2,AURKC,ERCC4,COL7A1
377	NEK7	0.874	1	0.7703	RET,SMOC2,YPEL3,STKLD1,B3GALT4,PSG5,IL18,RASGRP3,NPHP3,HSPA5,HSPA6,HSPA2,FGFR3,UPK1A,SCYL1,AURKC
378	NRBP1	0.875	1	0.6901	LIPG,CLTB,ADCY5,MAP3K9,MAP2K3,SHC3,MAPK8IP3
379	MARK1	0.877	1	0.7338	SFN,DSCAML1,MAP3K9,MAP2K3,DRD4,AAK1,ELFN2,VSIG2,PPL,DNER,PLA2G2F
380	TBK1	0.88	1	0.8562	SFN,CHKA,FOSL1,BHLHE41,SIKE1,NTF3,MEF2D,IRS2,MAP3K6,MAP2K3,CSF1R,SHC3,RHOBTB2,SOCS1,PI3,BDNF,BCL2L1,PTPN21,CNGA1,AMH,SH2D3A,WIPI1,NGF,TMBIM1,BIRC3,IL1RN,TRIM29,RASSF5,ARL14,RRAD,APOB,PAG1,IGF2,CALR,FKBP14,PTPRM,PTPRH,IL18,RHOF,RHOV,FOXC1,DERL3,PDP2,AXL,CD82,RASGRP3,PDZD2,HSPA5,CAV1,BMP2,HSPB8,SLC2A1,ELF3,PARL,PTK2B,SLC4A8
381	PI4KA	0.881	1	0.8568	EML6,SFN,CHKA,SLC6A2,JPH2,DUSP5,CNTD2,TNNC1,SERPINB7,ACSBG1,KIFC3,VAMP5,FLNB,UGT1A10,GUCA1B,IRS2,RAB43,MAP3K9,MAP3K6,PPP1R16B,TOM1L2,RHOBTB2,YEATS2,ARFGAP1,EP400P1,EFR3B,GOLGA2,ATXN7L1,TNS4,ARL14,CCNO,RRAD,WNK4,APOB,CDSN,CORO6,FKBP14,ANKRD1,KIF1C,ANKRD2,RHOF,PITPNM2,RHOV,SFI1,STAMBPL1,LOR,SYT1,CHD5,SCARF1,POLH,MVD,DNAH5,PTK2B,EPS8L2,CLVS1,PLA2G2F,ERCC4
382	TSSK1B	0.882	1	0.8312	SFN,DMPK,JAK3,DUSP5,MAMDC4,CNTD2,TNNC1,UBN2,ANKRD35,GUCA1B,MAP3K9,PPP1R16B,MAP2K3,ROR1,RHOBTB2,SPACA4,MKI67,TNS4,ARL14,ARRDC1,CCNO,EPHA2,RRAD,ANKRD1,ANKRD2,RHOF,RHOV,PDP2,AXL,FOXA2,GPD1,PSORS1C1,HSPA6,HSPA2,POLH,TBC1D2,AURKC,SNCG
383	MAPK6	0.883	1	0.8629	SOX15,DMPK,FOSL1,FA2H,JAK3,DUSP5,MAMDC4,EMP1,CRYAB,ADCY5,NTF3,MEF2D,LIMS2,ANKRD35,STKLD1,MAP3K9,MAP3K6,PPP1R16B,MAP2K3,TOM1L2,SLC9A4,ROR1,FBLIM1,RHOBTB2,PI3,ADAP1,PTPN21,PHACTR3,ARFGAP1,MYO1E,AQP3,TNS4,AGFG2,ARL14,ACTN4,STX1A,EPHA2,RRAD,PTPRM,PTPRH,ANKRD1,ANKRD2,LMCD1,RHOF,RHOV,SCEL,BATF,PER1,PDP2,AXL,CAPN8,CAPN5,TGM2,LMO7,GPD1,RASGRP3,HSPA5,HSPB3,ETV4,IGDCC4,GNA15,PTK2B,CAPN12,ERCC4,LPIN1
384	DYRK1A	0.885	1	0.8355	LIPH,CEL,SFN,CHKA,RET,PHF1,MECP2,ANXA8,JAK3,DUSP5,ADCY5,MEF2D,EGLN2,S100A6,FOXO6,RHOBTB2,SRGAP3,DRD4,BDNF,AAK1,BCL2L1,NGF,ZNF516,EP400P1,RNF39,EFR3B,TNS4,ARL14,ACTN4,JMJD6,EPHA2,KCNN4,MANF,COL18A1,CRELD1,AXL,ABCG1,PDE9A,BMP1,SLC2A1,PDXK,SH3TC2
385	CDK17	0.888	1	0.8458	EML6,CDKN1C,PHF1,DUSP5,CNTD2,KIFC3,VAMP5,HAS3,HAS2,SAMD4A,NUDT21,ANKRD35,UPK2,FOXQ1,PPP1R16B,MAP2K3,FOXO6,HOPX,AAK1,PTPN21,EP400P1,GDE1,TNS4,PSG4,CCNO,EPHA2,RRAD,FKBP14,PTPRM,BICDL2,PTPRH,ANKRD1,KIF1C,ANKRD2,PITPNM2,SFI1,FOXC1,GDPD3,GDPD5,STAMBPL1,CRYBB3,FOXA2,PDZD2,NPHP3,CHD5,NAV2,LTB,DNAH5,AURKC,ERCC4,LPIN1
386	PRKACG	0.891	1	0.8689	OR2M3,SOX15,DKK1,KCNMB4,SFN,CHKA,FOSL1,RET,PEAR1,SLC6A2,ZNF488,RAPGEF3,ADCY5,ZNF341,ZNF575,UPK2,FOXQ1,MAP2K3,ZNF431,FOXO6,RHOBTB2,BDNF,ZBTB16,ZNF417,SP6,AAK1,ZNF530,BCL2L1,PTPN21,ZNF528,ITGA2,TMBIM1,ZNF516,PLAG1,CNNM1,KLF8,AQP3,SCN1B,ARL14,SLC6A14,STX1A,RRAD,CORO6,CALR,PTPRM,PTPRH,PCSK5,AKAP13,QSOX1,RHOF,PITPNM2,RHOV,PTGER4,MEGF6,FOXC1,BATF,FOXA2,PNPLA2,PRDM8,CAPN8,ZNF83,CAPN5,ARHGDIB,ATP1B1,ZNF9…
387	PKN2	0.892	1	0.8141	SFN,CHKA,FA2H,BHLHE41,DUSP5,CNTD2,TNNC1,SERPINB7,CRYAB,MEF2D,LIMS2,GUCA1B,FBLIM1,RHOBTB2,PI3,AAK1,PCDH1,SLC25A37,ARL14,ACTN4,CCNO,RRAD,AKAP13,DNER,LMCD1,RHOF,PITPNM2,RHOV,SCEL,PDP2,LMO7,SDR16C5,LPIN1
388	STK26	0.893	1	0.7814	SFN,LRRC4,DUSP5,SIKE1,MAP2K3,RHOBTB2,MYO1E,GOLGA2,RASSF5,TNS4,TMEM63C,VASN,CORO6,HEG1,RHOF,RHOV,CAPG,RIPOR3,SCYL1,PROSER2,LCAT,AURKC
389	AAK1	0.893	1	0.8176	L1CAM,CLTB,PYGM,ADCY5,FLNB,SAMD4A,RAB43,MAP2K3,ADAP1,ZNF417,ELFN2,PHACTR3,ARFGAP1,CNNM1,MYO10,MYO1E,SEC24D,ATXN7L1,ACTN4,PPL,APOB,ANKRD1,ANKRD2,TRIP10,RIPOR2,COTL1,MAP7D2,ADRB2,SYT1,HSPA5,A2ML1,SCYL1,CLMN,NEURL1,LPIN1
390	NRBP2	0.893	1	0.5706	ADCY5,SHC3,CSRNP1
391	CSNK1G3	0.894	1	0.7768	ETHE1,SFN,CHKA,MYOM1,MGLL,PTAFR,NKTR,NPAS2,AAK1,ARFGAP1,ABLIM3,TPCN1,SEC24D,EPHA2,AKAP13,PER1,SERHL2,ARHGDIB,GPD1,PDE9A,IGDCC4
392	PRKACB	0.895	1	0.8691	OR2M3,SOX15,DKK1,KCNMB4,SFN,NGFR,CHKA,FOSL1,RET,PEAR1,SLC6A2,ZNF488,RAPGEF3,ADCY5,ZNF341,ZNF575,UPK2,FOXQ1,MAP2K3,ZNF431,FOXO6,RHOBTB2,ZBTB16,ZNF417,SP6,AAK1,ZNF530,BCL2L1,PTPN21,ZNF528,ITGA2,NGF,ARFGAP1,TMBIM1,ZNF516,BIRC3,PLAG1,CNNM1,KLF8,AQP3,SCN1B,ARL14,SLC6A14,STX1A,RRAD,CORO6,CALR,PTPRM,PTPRH,PCSK5,AKAP13,QSOX1,RHOF,PITPNM2,RHOV,MEGF6,FOXC1,XDH,BATF,PER1,FOXA2,PNPLA2,PRDM8,CAPN8,ZNF83,CAPN5…
393	SCYL2	0.896	1	0.6266	SP6,AAK1,ARFGAP1,TMEM63C,SCYL1
394	CAMKK1	0.897	1	0.7695	MPRIP,SFN,DMPK,MTHFR,CNTD2,TNNC1,ADCY5,EGLN2,GUCA1B,TOM1L2,AQP3,CCNO,RRAD,CALY,PER1,STEAP4,JADE2,RASGRP3,SYT1,DNAH5
395	ICK	0.899	1	0.7347	TINAGL1,MECP2,AAK1,ELFN2,ZNF516,KRT7,SFI1,KRT13,RIPOR2,CACNA1G,HCAR1,SCYL1,GNA15,ARID3A
396	STK40	0.899	1	0.8126	SFN,DMPK,JAK3,DUSP5,MAMDC4,CNTD2,TNNC1,EMP1,ANKRD35,GUCA1B,MAP3K9,PPP1R16B,ROR1,RHOBTB2,SERINC2,BCAR3,TPCN1,TNS4,ARL14,ARRDC1,CCNO,EPHA2,RRAD,ANKRD1,ANKRD2,RHOF,RHOV,PDP2,AXL,FOXA2,GPD1,ACSF2,ACOXL,POLH,TBC1D2
397	GRK3	0.901	1	0.8024	OR2M3,SLC6A2,VSIR,TNNC1,GPRC5A,RAPGEF3,ADCY5,GUCA1B,GPR78,GPR87,DRD4,BDNF,HTR1D,ZNF417,ADRA1B,CATSPER1,ATXN7L1,STX1A,MC1R,FFAR4,PTGER4,SCNN1G,SCNN1B,ADRB2,HCAR2,HCAR1,HRH3,GGT5,SYT1,GNA15,PLA2G2F
398	MAPKAPK2	0.902	1	0.7318	DUSP5,CRYAB,MAP3K9,MAP2K3,PI3,BCL2L1,BCAR3,TRIM29,COL18A1,CYBA,HSPA5,HSPB8,HSPB3,PLA2G2A
399	CHEK2	0.905	1	0.8572	DKK1,SFN,GSTM1,CHKA,L1CAM,CYP1A1,CDKN1C,BHLHE41,PEAR1,SLC6A2,JAK3,DUSP5,CNTD2,TUT1,KIFC3,IVL,SLC17A5,SAMD4A,IRS2,HR,MAP3K6,MAP2K3,NPAS2,PI3,BDNF,ZBTB16,BCL2L1,GPX1,WIPI1,BIRC3,PLAG1,EP400P1,CNNM1,SYCP3,MKI67,MT2A,TNS4,KRT5,CCNO,SLC45A3,IGF2,CORO6,PCSK5,KIF1C,MEGF6,FOXC1,MICA,PER1,PDP2,AXL,KRT14,CD82,KRT6A,TGM2,PDE9A,HSPA5,CAV1,SLC2A1,CHD5,LAMC2,HSPB3,SCARF1,POLH,TBC1D2,CDHR1,LAMA2,LAMA4,LAMA3,LCA…
400	MAST1	0.907	1	0.8538	EML6,TTYH1,SFN,LRRC4,ZNF488,DUSP5,CNTD2,ACSBG1,TMF1,ADCY5,HAS3,HAS2,CCL15,ZNF341,NMNAT2,ZNF575,ALDH1L1,UPK2,FOXQ1,MAP3K9,PHLDB2,ZNF431,FOXO6,RHOBTB2,SRGAP3,PI3,ZBTB16,ZNF417,SP6,AAK1,ZNF530,ELFN2,ZNF528,ZNF516,CATSPER1,PLAG1,MYO10,TPCN1,KLF8,MYO1E,TNS4,ARL14,STX1A,CCNO,RRAD,MICAL3,VASN,CALY,FKBP14,ANKRD2,RHOF,SYN3,RHOV,FOXC1,LIMA1,PRDM8,JADE2,ZNF83,LMO7,ZNF91,GPD1,PDE9A,TMEM59L,RASGRP3,CACNA1G,HR…
401	PIK3C2B	0.91	1	0.8297	EML6,SFN,ADAMTSL4,JAK3,DUSP5,CNTD2,TNNC1,KIFC3,ADCY5,GSN,UGT1A10,GUCA1B,IRS2,MAP3K9,PPP1R16B,TOM1L2,ROR1,RHOBTB2,ADAP1,YEATS2,BCAS1,WIPI1,SPTB,EP400P1,EFR3B,ATXN7L1,TNS4,ARL14,CCNO,GRB7,RRAD,KCNN4,FKBP14,ANKRD1,KIF1C,LMCD1,RHOF,LIME1,RHOV,STAMBPL1,GOLT1B,SCIN,VILL,FGFR3,CHD5,POLH,LAMA4,LAMA3,EPS8L1,ERCC4
402	SCYL1	0.921	1	0.6481	CLTB,JAK3,TMF1,AAK1,ARFGAP1,SFTPA2,SEC24D,SYT1
403	PRKACA	0.922	1	0.8554	OR2M3,GJA5,SOX15,DKK1,KCNMB4,SFN,DMPK,CHKA,FOSL1,RET,PEAR1,SLC6A2,ZNF488,MYZAP,RAPGEF3,ADCY5,MEF2D,ZNF341,ZNF575,UPK2,FOXQ1,MAP2K3,ZNF431,FOXO6,RHOBTB2,ZBTB16,ZNF417,SP6,AAK1,ZNF530,BCL2L1,PTPN21,ZNF528,ITGA2,ARFGAP1,TMBIM1,ZNF516,PLAG1,CNNM1,KLF8,AQP3,SCN1B,ARL14,SLC6A14,STX1A,RRAD,EPAS1,CORO6,CALR,PTPRM,PTPRH,PCSK5,AKAP13,QSOX1,RHOF,PITPNM2,RHOV,SFI1,MEGF6,FOXC1,BATF,TRIP10,FOXA2,PNPLA2,PRDM8,C…
404	LATS2	0.923	1	0.7489	DKK1,CHKA,CDKN1C,AREG,DSCAML1,NMNAT2,PPP1R16B,MAP2K3,PI3,ZBTB16,BCL2L1,RASSF5,EPHA2,RRAD,ANKRD1,NOG,VGLL1,CRIP1,TGM2,ADRB2,CAV1
405	TSSK4	0.923	1	0.7887	SFN,DMPK,JAK3,DUSP5,MAMDC4,CNTD2,TNNC1,TMF1,ANKRD35,GUCA1B,MAP3K9,PPP1R16B,MAP2K3,ROR1,RHOBTB2,CATSPER1,TNS4,ARL14,ARRDC1,CCNO,EPHA2,RRAD,ANKRD1,ANKRD2,RHOF,RHOV,PDP2,AXL,FOXA2,GPD1,POLH,TBC1D2,AURKC
406	CDK1	0.925	1	0.8642	SCX,DKK1,EML6,SFN,CHKA,MTHFR,FOSL1,CDKN1C,AREG,JAK3,DUSP5,CNTD2,TNNC1,KIFC3,HAS3,HAS2,FLNB,MEF2D,GSN,NUDT21,ANKRD35,UPK2,IRS2,FOXQ1,PPP1R16B,MAP2K3,CSF1R,FOXO6,NPAS2,RHOBTB2,PI3,BDNF,ZBTB16,HOPX,BCL2L1,PTPN21,GPX1,NGF,PECAM1,BIRC3,EP400P1,MYO10,GDE1,MKI67,GOLGA2,GOLGA3,MT2A,TNS4,KRT8,KRT5,CCNO,EPHA2,SLC45A3,RRAD,TGFA,CBARP,APOB,IGF2,MC1R,CALR,FKBP14,PTPRM,PTPRH,AKAP13,ANKRD1,KIF1C,ANKRD2,IL18,RHO…
407	WEE1	0.927	1	0.7961	EML6,SFN,CHKA,FOSL1,CDKN1C,LRRC4,BHLHE41,JAK3,DUSP5,CNTD2,KIFC3,UPK2,FOXQ1,MAP3K9,FOXO6,NPAS2,PI3,BCL2L1,NGF,BIRC3,EP400P1,MYO10,MKI67,TNS4,CCNO,EPHA2,KIF1C,FOXC1,PER1,AXL,FOXA2,SPNS2,FGFR3,SLC2A1,CHD5,TBC1D2,AURKC,CIART
408	ADCK2	0.929	1	0.6366	ETHE1,DMPK,GPRC5A,SP6,BAIAP2,RIPOR3,SCYL1,SLC4A8
409	SIK3	0.93	1	0.6004	SFN,TRIM29,APOB,PTPRM,PNPLA2,SCYL1
410	PRKAA2	0.931	1	0.8136	SFN,DMPK,REN,PYGM,JAK3,DUSP5,MAMDC4,CNTD2,TNNC1,ACSBG1,KIFC3,EGLN2,ANKRD35,GUCA1B,MAP3K9,PPP1R16B,MAP2K3,ROR1,PHLDB2,FOXO6,RHOBTB2,WIPI1,NGF,ACSS2,TNS4,ARL14,ARRDC1,CCNO,EPHA2,RRAD,EPAS1,ANKRD1,ANKRD2,RHOF,RHOV,PDP2,AXL,FOXA2,PNPLA2,MSMO1,TGM2,ATP1B1,GPD1,SLC2A1,POLH,TBC1D2,LAMA2,DNAH5,LCAT,AURKC
411	TSSK2	0.934	1	0.7776	SFN,DMPK,JAK3,DUSP5,MAMDC4,CNTD2,TNNC1,ANKRD35,GUCA1B,MAP3K9,PPP1R16B,MAP2K3,ROR1,RHOBTB2,CATSPER1,TNS4,ARL14,ARRDC1,CCNO,EPHA2,RRAD,ANKRD1,ANKRD2,RHOF,RHOV,PDP2,AXL,FOXA2,GPD1,MAP6D1,POLH,TBC1D2,AURKC
412	MAST3	0.935	1	0.6659	DUSP5,TMF1,NMNAT2,PI3,AAK1,SAA2-SAA4,RUSC2,TNS4,MAPK8IP3,ANKRD2,BMP2
413	PDK1	0.935	1	0.7475	SERPINE1,MTHFR,L1CAM,MGLL,HAS3,HAS2,EGLN2,IRS2,PI3,BCL2L1,PGM3,WIPI1,ACSS2,AQP3,EPAS1,VNN1,CALR,PDP2,GPD1,NDRG1,RASGRP3,HSPA5,SLC2A1,LPIN1
414	NEK6	0.937	1	0.6971	AFAP1L2,DMPK,CHKA,RET,PHF1,BHLHE41,YPEL3,STKLD1,MAP2K3,RASGRP3,HSPA5,HSPA6,HSPA2,FGFR3,AURKC
415	MARK3	0.941	1	0.657	MPRIP,SFN,TUT1,PKP1,DRD4,BAIAP2,IGF2,CD55,LTB,CIART,PLA2G2A
416	VRK3	0.943	1	0.69	CHKA,PHF1,BHLHE41,MECP2,JAK3,DUSP5,NKTR,ROR1,FBLIM1,NPAS2,SEC24D,MAPK8IP3,KRT34,PER1,EPGN
417	MAP3K19	0.944	1	0.7641	SFN,LRRC4,DUSP5,CNTD2,KIFC3,HAS3,HAS2,MEF2D,RHOBTB2,BIRC3,MYO10,MYO1E,AQP3,TNS4,ARL14,ACTN4,MAPK8IP3,CCNO,SLC45A3,RRAD,VASN,KIF1C,RHOF,RHOV,KRT13,PDP2,GPD1,PDE9A,RASGRP3,TBC1D2,AURKC,GNA15
418	PIP4K2C	0.948	1	0.6829	GSN,RHOBTB2,ITGA2,WIPI1,EFR3B,GOLGA3,ARL14,ACTN4,RHOF,PITPNM2,RHOV,STAMBPL1,SCIN,SYT1,PDXK
419	CDK20	0.949	1	0.6887	CNTD2,UPK2,FOXQ1,FOXO6,AMH,CCNO,RRAD,EPAS1,PTGER4,FOXC1,SCEL,FOXA2,PDE9A,NPHP3,AURKC,ERCC4
420	NEK8	0.949	1	0.6325	TMF1,SLC17A5,RFLNB,STKLD1,SLC39A7,AAK1,MAP7D2,NPHP3,HSPA6,DNAH5
421	CIT	0.951	1	0.784	SFN,DMPK,CHKA,MYOM1,DUSP5,TNNC1,KIFC3,NTF3,MEF2D,ANKRD35,GUCA1B,IRS2,MAP3K6,PPP1R16B,SHC3,RHOBTB2,BDNF,PTPN21,AMH,NGF,MKI67,TNS4,ARL14,CCNO,RRAD,PAG1,IGF2,FKBP14,PTPRM,PTPRH,AKAP13,ANKRD1,KIF1C,ANKRD2,RHOF,RHOV,DERL3,PDP2,PDZD2,BMP2,FGFR3,SLC2A1,AURKC,PTK2B
422	MAPKAPK5	0.953	1	0.5976	PTAFR,MAP2K3,ROR1,SHC3,PI3,RHOF,HSPB8,HSPB3
423	TP53RK	0.955	1	0.6855	EML6,DMPK,JAK3,MAMDC4,HAS3,HAS2,MAP3K9,ROR1,DRD4,EPHA2,PCSK5,QSOX1,AXL,GDA,USP53,RASGRP3,AURKC
424	CSNK1G1	0.957	1	0.6682	SFN,CHKA,NKTR,NPAS2,AAK1,ARFGAP1,TPCN1,SEC24D,RUSC2,EPHA2,PER1,MSMO1,GPD1,FAM83E,FAM83A
425	ADCK5	0.957	1	0.5723	SCX,MYZAP,ANKRD35,NPAS2,PDP2,SERHL2,NEURL1
426	AURKA	0.958	1	0.8019	GJA5,DKK1,CLDN9,SFN,NGFR,GSTM1,DMPK,MTHFR,FOSL1,GJB4,GJB3,RET,CDKN1C,AREG,DUSP5,CNTD2,KIFC3,PHLDA1,MAP2K3,TOM1L2,S100A9,PI3,AAK1,BCL2L1,BCAR3,TRIM74,BCAS1,ARFGAP1,BIRC3,NECTIN4,MKI67,KRT8,KRT5,STX1A,CCNO,EPHA2,GRB7,PPL,CBARP,IGF2,KIF1C,SFI1,STAMBPL1,KRT18,AXL,KRT14,CD68,PDE9A,NDRG1,CAV1,BMP2,FGFR3,SLC2A1,HSPB3,SCYL1,ETV4,TBC1D2,FAM72C,LAMA3,AURKC,ERCC4
427	PBK	0.959	1	0.7846	DKK1,SFN,CHKA,TIPARP,DUSP5,KIFC3,DSCAML1,NTF3,IRS2,STKLD1,MAP3K6,PPP1R16B,S100A2,SHC3,RHOBTB2,BDNF,PTPN21,AMH,NGF,BIRC3,SEMA3F,MKI67,ATXN7L1,ARL14,ARRDC1,RRAD,PAG1,IGF2,MANF,CORO6,SLC44A2,FKBP14,PTPRM,PTPRH,RHOF,RHOV,DERL3,PDP2,TRIP10,FOXA2,SPNS2,PDZD2,HSPA5,BMP2,SLC2A1,ETV4,FAM72C,AURKC,PTK2B,NEURL1
428	SRPK3	0.96	1	0.636	DUSP5,SIKE1,MDFI,MEF2D,VMA21,MAP3K6,PKP1,GMPR,BIRC3,PLAUR,NAV2,AURKC
429	HUNK	0.96	1	0.7468	SFN,DMPK,JAK3,DUSP5,MAMDC4,CNTD2,TNNC1,ANKRD35,GUCA1B,MAP3K9,PPP1R16B,ROR1,RHOBTB2,NECTIN4,TNS4,ARL14,ARRDC1,CCNO,EPHA2,RRAD,ANKRD1,ANKRD2,RHOF,RHOV,PDP2,AXL,FOXA2,CMIP,GPD1,PDE9A,POLH,TBC1D2,PDXK
430	CDK14	0.963	1	0.7815	EML6,SFN,CDKN1C,DUSP5,CNTD2,KIFC3,HAS3,HAS2,SAMD4A,NUDT21,ANKRD35,UPK2,FOXQ1,PPP1R16B,FOXO6,PI3,HOPX,PTPN21,EP400P1,VIPR1,GDE1,TNS4,KRT5,CCNO,RRAD,LIF,FKBP14,PTPRM,PTPRH,ANKRD1,KIF1C,ANKRD2,PITPNM2,SFI1,FOXC1,GDPD3,GDPD5,STAMBPL1,FOXA2,LOR,PDZD2,NPHP3,HSPA6,CHD5,NAV2,LTB,DNAH5,AURKC,SPOCK2,ERCC4,LPIN1
431	STK36	0.964	1	0.5767	DKK1,KIFC3,TMBIM1,MROH6,CCNO,KIF1C,BMP2,DNAH5
432	MAP3K2	0.966	1	0.752	SFN,FOSL1,LRRC4,DUSP5,CNTD2,KIFC3,PTAFR,ADCY5,HAS3,HAS2,MEF2D,MAP3K9,MAP2K3,RHOBTB2,WIPI1,BIRC3,MYO10,MYO1E,AQP3,TNS4,ARL14,ACTN4,CCNO,SLC45A3,RRAD,VASN,KIF1C,RHOF,RHOV,PDP2,GPD1,PDE9A,RASGRP3,ALPP,TGFBR3,TBC1D2,AURKC,GNA15
433	PDIK1L	0.967	1	0.6212	TIPARP,KIFC3,HAS2,MAP2K3,WIPI1,IGF2,NRP2,KIF1C,CRYBB3,FGFR3,AURKC,PLA2G2A
434	PLK5	0.967	1	0.7584	EML6,LRRC4,DUSP5,CNTD2,TNNC1,KIFC3,ADCY5,HAS3,HAS2,ANKRD35,PPP1R16B,TMEM178A,RHOBTB2,CPZ,VSTM2L,TNS4,PAQR6,ARL14,VWA5B2,CCNO,RRAD,CBARP,CALY,DNER,ANKRD1,KIF1C,ANKRD2,RHOF,RHOV,SFI1,PDE9A,TMEM59L,HRH3,NPHP3,SYT1,CHD5,SCYL1,TBC1D2,TRNP1,AURKC,LGI4,ERCC4
435	PKMYT1	0.969	1	0.7267	EML6,CHKA,FOSL1,CDKN1C,ADAMTSL4,DUSP5,CNTD2,KIFC3,FLNB,NKTR,UPK2,FOXQ1,MAP2K3,FOXO6,EP400P1,MKI67,TNS4,ACTN4,CCNO,EPHA2,COL18A1,KIF1C,RHOV,FOXC1,FOXA2,SPNS2,SLC2A1,CHD5,TBC1D2,FAM72C,AURKC
436	PLK1	0.97	1	0.8096	PNMT,EML6,SFN,NGFR,CHKA,MTHFR,FOSL1,CYP1A1,REN,RET,CDKN1C,DUSP5,CNTD2,KIFC3,TMF1,HAS3,HAS2,WNT7A,COL16A1,ANKRD35,IRS2,PPP1R16B,FOXO6,RHOBTB2,PI3,HTR1D,FBXO32,BCL2L1,PECAM1,BIRC3,CYP3A5,BAIAP2,SYCP3,MKI67,GOLGA2,GOLGA3,TNS4,ARL14,KRT8,KRT5,CCNO,RRAD,TGFA,APOB,IGF2,CALR,AKAP13,ANKRD1,KIF1C,ANKRD2,TNFRSF12A,RHOF,RHOV,SFI1,FOXC1,KRT18,PDP2,KRT14,FOXA2,ATP1B1,SCNN1G,SCNN1B,PDE9A,NDRG1,SCIN,NPHP3,HSPA5…
437	DYRK3	0.971	1	0.6755	PADI1,SFN,FOSL1,ANXA8,JAK3,DUSP5,KIFC3,MEF2D,STKLD1,AAK1,EP400P1,TRIM34,ATXN7L1,TNS4,ARL14,ACTN4,EPHA2,RRAD,CDH23,ADGRF5
438	TLK1	0.972	1	0.6214	SIKE1,UBN2,MEF2D,YEATS2,ELFN2,BAIAP2,TMEM63C,IL11,RIPOR2,CAPN8,MVD,AURKC,PARL
439	CLK2	0.973	1	0.6433	SFN,DUSP5,MEF2D,NKTR,ARFGAP1,TNS4,CCNO,EPHA2,SLC44A2,AKAP13,GDPD3,KRT13,AXL,ABCG1,SCIN,PDXK
440	RPS6KC1	0.974	1	0.5124	ANXA8,ZNF341,PTPN21,TMEM63C,DNAH5,GNA15
441	NEK3	0.974	1	0.5108	SFN,STKLD1,MAP2K3,AAK1,VIPR1,AURKC
442	CDK3	0.975	1	0.7556	EML6,CDKN1C,DUSP5,CNTD2,KIFC3,HAS3,HAS2,NUDT21,ANKRD35,UPK2,STKLD1,FOXQ1,PPP1R16B,MAP2K3,FOXO6,HOPX,BCL2L1,PTPN21,EP400P1,TP53INP2,GDE1,MKI67,TNS4,CCNO,SLC45A3,RRAD,PTPRM,PTPRH,ANKRD1,KIF1C,ANKRD2,PITPNM2,SFI1,FOXC1,GDPD3,GDPD5,STAMBPL1,FOXA2,CAPN8,PDZD2,NPHP3,CHD5,LTB,DNAH5,AURKC,ERCC4,LPIN1
443	MAK	0.976	1	0.5473	RBP3,TINAGL1,GUCA1B,AAK1,CNGA1,SFI1,SCYL1,GNA15
444	HIPK3	0.977	1	0.6924	COL23A1,ST3GAL5,SFN,CHKA,ANXA8,DUSP5,CNTD2,MEF2D,SMOC2,MAP3K6,GMPR,AAK1,BCL2L1,UPP1,SPACA4,BIRC3,EP400P1,GDE1,RASSF5,ATXN7L1,TNS4,ARL14,ACTN4,AXL,TGM1,NAV2
445	CDK9	0.979	1	0.7038	REN,CDKN1C,MDFI,MEF2D,MAP2K3,S100A6,PI3,HOPX,YEATS2,BCL2L1,BIRC3,JMJD6,APOB,GNRH1,PTPRH,PCSK5,FFAR4,EDN2,IL18,PDZD2,HSPA5,HSPA6,HSPA2,POU2F2,POLH,PDXK,AURKC,ARID3B,KISS1,ERCC4
446	DYRK4	0.98	1	0.634	SFN,FOSL1,ANXA8,DUSP5,MGLL,MEF2D,AAK1,ABLIM3,TNS4,ARL14,ACTN4,STX1A,EPHA2,AXL,ARHGDIB,LAMA3,CDK2AP2
447	CLK3	0.98	1	0.6179	JRK,SFN,JAK3,DUSP5,GCNT3,MEF2D,GPR157,MAP3K9,SEMA7A,ARFGAP1,TNS4,MANF,ABCG1,DTX2,ARID3B
448	PDK3	0.981	1	0.6621	MTHFR,PYGM,TNNC1,HAS3,HAS2,GCNT3,PGM3,WIPI1,AQP3,TNS4,VNN1,CALR,ANKRD1,PDP2,MAP7D2,GPD1,NDRG1,RASGRP3,SLC2A1,PNLIPRP3,SH3TC2,PRRG1
449	CDK10	0.983	1	0.5684	JRK,NGFR,RNF152,FGFBP1,TMF1,MAP2K3,TNS4,MAPK8IP3,MC1R,JADE2,AURKC
450	PLK3	0.984	1	0.7229	EML6,HOMER1,DUSP5,CNTD2,KIFC3,HAS3,HAS2,ANKRD35,PPP1R16B,MAP2K3,RHOBTB2,AAK1,BCL2L1,BIRC3,SLC12A4,MKI67,GOLGA3,TNS4,ARL14,VWA5B2,CCNO,RRAD,APOB,CSRNP1,ANKRD1,KIF1C,ANKRD2,RHOF,RHOV,SFI1,PDE9A,NDRG1,RASGRP3,NPHP3,HSPA2,SCYL1,TBC1D2,AURKC,ARID3A,ERCC4,COL7A1
451	STK35	0.984	1	0.5495	ADAMTSL4,TMEM40,KIFC3,SAMD4A,WIPI1,ACTN4,KIF1C,PITPNM2,FHOD1,SDR16C5
452	CSNK1A1	0.985	1	0.6615	DKK1,SFN,CHKA,BHLHE41,TUT1,WNT7A,NMNAT2,PHLDA1,PPP1R16B,NPAS2,ADAP1,NGF,SLC25A21,SEC24D,NOG,KRT10,PER1,CD82,JADE2,CYP11A1,HSPA5,BMP2,ALDH1A3,ALDH1A2
453	CSNK1G2	0.986	1	0.6161	SFN,CHKA,CDKN1C,NKTR,NPAS2,ADAP1,AAK1,ITGA3,ARFGAP1,PPP1R14C,TPCN1,SEC24D,EPHA2,MICAL3,PER1,COTL1,GPD1
454	ATR	0.987	1	0.7426	SERPINE1,EML6,SFN,DMPK,CHKA,FA2H,JAK3,DUSP5,CNTD2,TNNC1,KIFC3,UGT1A10,GUCA1B,IRS2,ROR1,RHOBTB2,SOCS1,SRGAP3,PI3,YEATS2,BCL2L1,PECAM1,EP400P1,EFR3B,KLF8,SYCP3,ANTXR2,MT2A,ATXN7L1,TNS4,ARL14,CCNO,EPHA2,RRAD,KCNN4,LIF,VASN,MC1R,CD22,COL18A1,FKBP14,AKAP13,KIF1C,RHOF,RHOV,NT5E,STAMBPL1,AXL,TRIP10,HSPA5,CHD5,POLH,AURKC,CLMN,ERCC4
455	MASTL	0.987	1	0.5933	MPRIP,DUSP5,TMF1,UBN2,UBN1,SAMD4A,ABLIM3,PCDH1,PPP1R14C,TPCN1,MKI67,TNS4,ANKRD2,TENT5B,AURKC
456	CDK19	0.988	1	0.6078	ST3GAL5,CNTD2,SAMD4A,UPK2,FOXQ1,FOXO6,MAFF,AAK1,CCNO,EPHA2,FOXC1,FOXA2,DTX2,CHD5,ETV4,TGFBR3,CDK2AP2
457	FASTK	0.988	1	0.4033	PHLDB2,BCL2L1,ARL14,PITPNM2
458	TBCK	0.988	1	0.4353	RAB43,SEC24D,SCYL1,TBC1D2,LAMA4
459	CSNK1E	0.989	1	0.6687	SFN,CHKA,BHLHE41,SLC6A2,JAK3,DUSP5,TUT1,NKTR,NMNAT2,PPP1R16B,ROR1,FOXO6,NPAS2,DRD4,BDNF,AAK1,SERINC2,ADRA1B,BCAS1,BAIAP2,SEC24D,STX1A,SFI1,PER1,ADRB2,SYT1,IQCD,AURKC,LPIN1
460	HIPK2	0.99	1	0.6731	SFN,PHF1,MECP2,ANXA8,DUSP5,UBN2,MEF2D,EGLN2,TOM1L2,PI3,BDNF,ZBTB16,AAK1,BCL2L1,PGM3,ZNF516,TP53INP2,GOLGA3,MT2A,RASSF5,ATXN7L1,TNS4,ARL14,ACTN4,EPAS1,IZUMO4,CREG2,CMIP,TGM2,ADRB2,NAV2
461	COQ8B	0.991	1	0.4898	CNTD2,ITGA3,MYO1E,ACTN4,ANKRD2,MVD,LAMA2,PARL
462	WEE2	0.991	1	0.6158	EML6,DUSP5,CNTD2,KIFC3,UPK2,FOXQ1,FOXO6,EP400P1,TNS4,CCNO,CBARP,KIF1C,FOXC1,FOXA2,SPNS2,BMP1,SLC2A1,CHD5,TBC1D2,AURKC
463	NEK9	0.991	1	0.6332	SOX15,PYGM,RFLNB,ANKRD35,STKLD1,MAP3K9,PPP1R16B,MAFF,AAK1,MYO10,MYO1E,CORO6,ANKRD1,ANKRD2,PITPNM2,TRIP10,MAP7D2,PDZD2,NPHP3,IQCD,DNAH5,NEURL1,LPIN1
464	CDK8	0.991	1	0.6385	DKK1,SFN,DMPK,CDKN1C,MECP2,CNTD2,UBN2,UBN1,UPK2,FOXQ1,FOXO6,ARL14,CCNO,EPHA2,EPAS1,NOG,FOXC1,SAA1,FOXA2,CD82,CYP11A1,BMP2,CHD5,TGFBR3
465	ADCK1	0.992	1	0.3831	DMPK,EPHA2,PDP2,SERHL2
466	CLK1	0.993	1	0.5852	SFN,DUSP5,MEF2D,NKTR,NPAS2,PI3,ARFGAP1,PPP1R14C,TNS4,CCNO,MANF,CD55,AXL,ZNF83,ABCG1,PDE9A,GNA15
467	RPS6KL1	0.993	1	0.1972	ANXA8
468	MOK	0.993	1	0.4039	CCDC80,APOB,SCYL1,AURKC,GNA15
469	AURKC	0.994	1	0.618	GJA5,SOX15,DMPK,GJB4,GJB3,CDKN1C,DUSP5,CNTD2,KIFC3,MAP2K3,ZBTB16,BIRC3,CATSPER1,SYCP3,MKI67,STX1A,CCNO,TMEM63C,IGFL1,KIF1C,PDE9A,CGB2,FAM72C
470	POMK	0.995	1	0.2695	ST3GAL4,LAMA2
471	DYRK1B	0.995	1	0.6063	SFN,DMPK,ANXA8,DUSP5,CNTD2,MEF2D,EGLN2,MAP2K3,TOM1L2,S100A6,RHOBTB2,ADAP1,AAK1,BCL2L1,ZNF516,EP400P1,TNS4,ARL14,ACTN4,JMJD6,AXL,PDXK
472	NEK5	0.995	1	0.2655	HYAL1,MUC4
473	CDK11A	0.995	1	0.519	JRK,SFN,TMF1,BDNF,BCL2L1,MYO10,TNS4,SFI1,LIMA1,TGM2,IQCD,CDK2AP2
474	DYRK2	0.995	1	0.6047	CLDN9,SFN,FOSL1,ANXA8,JAK3,DUSP5,AHNAK,MEF2D,ZBTB16,AAK1,BCL2L1,NGF,ANTXR2,TNS4,ARL14,ACTN4,EPHA2,CRELD1,AXL,TGM2,ABCG1,HSPA5,HSPA6
475	CDK7	0.996	1	0.6253	CLDN9,SFN,CHKA,FOSL1,CDKN1C,AREG,CNTD2,NKTR,NUDT21,UPK2,FOXQ1,MAP2K3,FOXO6,BCL2L1,GPX3,MAPK8IP3,CCNO,RRAD,EPAS1,PTGER4,FOXC1,SAA1,FOXA2,PDE9A,POU2F2,AURKC,ERCC4
476	PAN3	0.996	1	0.4084	MPRIP,MYOM1,NKTR,PPL,CD22,PDZD2
477	HASPIN	0.996	1	0.4814	SCX,RNF152,BIRC3,SYCP3,MKI67,STIMATE,SCYL1,FAM72C,AURKC,GNA15
478	PRKDC	0.996	1	0.7125	MPRIP,EML6,SFN,DMPK,RET,CDKN1C,JAK3,DUSP5,CNTD2,TNNC1,KIFC3,IVL,SLC17A5,FLNB,EGLN2,UGT1A10,UPK2,GUCA1B,IRS2,FOXQ1,MAP3K9,SAP25,FOXO6,RHOBTB2,PI3,ZBTB16,YEATS2,BCL2L1,SPRN,IL2RG,EP400P1,ALOXE3,EFR3B,MKI67,ATXN7L1,TNS4,ARL14,CCNO,EPHA2,RRAD,LIF,CALR,CD22,FKBP14,KIF1C,NOG,RHOF,RHOV,FOXC1,STAMBPL1,AXL,FOXA2,NDRG1,HSPA5,CHD5,POLH,LTB,LAMA2,LCAT,ERCC4,LPIN1
479	TTK	0.997	1	0.6047	SCX,EML6,SFN,CLTB,DUSP5,CNTD2,TNNC1,KIFC3,EGLN2,COL16A1,SERINC2,BCL2L1,MKI67,KRT8,CCNO,KIF1C,SFI1,NPHP3,HSPA5,POLH,SCYL1,ETV4,TBC1D2,FAM72C,AURKC,ERCC4
480	VRK2	0.997	1	0.5178	DMPK,BHLHE41,TMF1,NKTR,RAB43,NPAS2,AAK1,BCL2L1,SLC25A21,PCDH7,SEC24D,MAPK8IP3,TAGLN,PER1
481	NEK2	0.997	1	0.6212	DKK1,SLC6A2,MAMDC4,KIFC3,ADCY5,MAP3K9,PPP1R16B,MAP2K3,ADAP1,PGM3,IL2RG,MYO10,SEC24D,MKI67,SLC6A14,RRAD,AKAP13,NOG,SFI1,CD82,PDE9A,RASGRP3,CYP11A1,HSPA5,CAV1,BMP2,FAM72C,DNAH5,AURKC,PTK2B
482	HIPK1	0.997	1	0.5157	BBX,SFN,ANXA8,DUSP5,MEF2D,AAK1,RASSF5,ATXN7L1,TNS4,ARL14,ACTN4,PCSK5,KRT6A,NAV2
483	PRPF4B	0.998	1	0.5231	SFN,DUSP5,MEF2D,NKTR,NUDT21,SP6,AAK1,BCAR3,EP400P1,ANTXR2,TNS4,SFI1,SERHL2,LAMA4,ARID3B
484	MELK	0.998	1	0.6513	SFN,DMPK,JAK3,DUSP5,MAMDC4,CNTD2,TNNC1,GPRC5A,KIFC3,ANKRD35,GUCA1B,MAP3K9,PPP1R16B,ROR1,RHOBTB2,MKI67,TNS4,ARL14,ARRDC1,KRT5,CCNO,EPHA2,GRB7,RRAD,ANKRD1,KIF1C,ANKRD2,RHOF,RHOV,FOXC1,PDP2,AXL,FOXA2,GPD1,POLH,PLAUR,IQCD,TBC1D2,FAM72C,AURKC
485	CSNK2A2	0.998	1	0.6657	DKK1,L1CAM,FOSL1,PRRT4,RET,LRRC4,CLTB,BHLHE41,RNF152,MEF2D,NKTR,DHRS9,IRS2,SLC39A7,MAP2K3,NPAS2,BCL2L1,TRIM74,EP400P1,RNF39,PCDH7,SYCP3,TRIM34,MAPK8IP3,STX1A,EPHA2,MICAL3,VASN,FKBP14,KIF1C,PITPNM2,PER1,SH3RF2,CD82,PDE9A,PDZD2,NPHP3,CAV1,BMP1,CHD5,SCYL1,CFAP57,AURKC,GNA15,PLA2G2A,LPIN1
486	CDK13	0.998	1	0.5442	SOX15,CNTD2,FLNB,NKTR,STKLD1,AAK1,PHACTR3,EP400P1,CCNO,EPHA2,AKAP13,MSMO1,NPHP3,CHD5,UPK1B,TBC1D2,DNAH5,CDK2AP2
487	MARK4	0.998	1	0.3528	SFN,ADAMTSL4,SRGAP3,SFI1,STAMBPL1
488	CSNK2A3	0.998	1	0.5721	LRRC4,RNF152,UBN2,EGLN2,SLC39A7,NPAS2,TRIM74,EP400P1,RNF39,TRIM34,EPHA2,VASN,FKBP14,PITPNM2,PER1,SH3RF2,PDE9A,NPHP3,CHD5,SCYL1,AURKC,GNA15,LPIN1
489	CSNK1A1L	0.998	1	0.4372	CHKA,NPAS2,SLC25A21,SEC24D,ALPK3,PER1,ALDH1A3,ALDH1A2,AURKC
490	SMG1	0.999	1	0.6595	BBX,EML6,SFN,DMPK,C1QTNF1,DUSP5,CNTD2,TNNC1,KIFC3,UBN2,NKTR,EGLN2,SAMD4A,UGT1A10,UPK2,GUCA1B,IRS2,FOXQ1,MAP3K9,FOXO6,RHOBTB2,PI3,ZBTB16,YEATS2,AAK1,BCL2L1,UPP1,GPX1,EP400P1,EFR3B,ATXN7L1,TNS4,ARL14,CCNO,RRAD,FKBP14,AKAP13,KIF1C,RHOF,RHOV,FOXC1,STAMBPL1,AXL,FOXA2,TGM2,CHD5,POLH,LCAT,ERCC4,LPIN1
491	BCKDK	0.999	1	0.463	PRSS8,MTHFR,PRSS27,HAS3,HAS2,GCNT3,WIPI1,VNN1,CALR,PDP2,RASGRP3,ACSF2
492	PLK4	0.999	1	0.6225	EML6,L1CAM,DUSP5,CNTD2,KIFC3,HAS3,HAS2,SAMD4A,ANKRD35,STKLD1,PPP1R16B,PHLDB2,RHOBTB2,SP6,CPZ,MKI67,TNS4,ARL14,CCNO,RRAD,TMEM63C,PPL,ZBED2,ANKRD1,KIF1C,ANKRD2,RHOF,RHOV,SFI1,PLAT,PDE9A,SCIN,NPHP3,HSPA5,HSPA2,TBC1D2,FAM72C,AURKC,ERCC4
493	COQ8A	0.999	1	0.3536	ETHE1,UPK2,NPAS2,ACSF2,MVD,PARL
494	CLK4	0.999	1	0.4575	SFN,DUSP5,MEF2D,PI3,ARFGAP1,ABLIM3,TNS4,JMJD6,CCNO,MANF,AXL,ZNF83,ABCG1
495	CHEK1	0.999	1	0.6313	SERPINE1,SFN,DMPK,CHKA,L1CAM,FA2H,CDKN1C,LRRC4,JAK3,CNTD2,IRS2,MAP3K9,MAP2K3,RHOBTB2,PI3,BDNF,BCL2L1,BIRC3,MKI67,ICOSLG,ARRDC1,KRT5,CCNO,EPHA2,RRAD,IGF2,CTSE,RHOF,RHOV,FOXC1,NT5E,MICA,MICB,KRT18,AXL,KRT14,KRT6A,HSPA5,CAV1,SLC2A1,HSPB3,POLH,PLAUR,CDHR1,AURKC,ERCC4
496	CDC7	1	1	0.5301	CDKN1C,MECP2,CNTD2,TMC5,SLC17A5,IRS2,MAP3K9,EP400P1,CPNE4,MKI67,CCNO,IGF2,MICAL3,FHOD1,HSPA5,FGFR3,CHD5,POLH,SCYL1,TGFBR3,AURKC,PLA2G2A
497	BUB1B	1	1	0.5745	DKK1,EML6,RET,CDKN1C,CNTD2,KIFC3,DHRS9,COL16A1,MAP3K9,MAP2K3,BCL2L1,BIRC3,MYO10,KLF8,MYO1E,SYCP3,MKI67,CCNO,IGF2,KIF1C,FOXA2,CA14,SCIN,NPHP3,ETV4,TBC1D2,FAM72C,AURKC,SNCG,PLA2G2A,CDK2AP2
498	BUB1	1	1	0.5663	DKK1,EML6,RET,CDKN1C,MECP2,CNTD2,KIFC3,DHRS9,COL16A1,PI3,BCL2L1,BIRC3,MYO10,MYO1E,MKI67,MALL,CCNO,KIF1C,SH3RF2,AXL,SYCE2,NPHP3,BMP2,ACOXL,ETV4,TBC1D2,FAM72C,AURKC,PTK2B,PLA2G2A,CDK2AP2
499	EIF2AK1	1	1	0.4602	CYP1A1,HR,MINDY2,GMPR,ELFN2,TNFRSF21,CALY,CALR,RIPOR2,GPD1,HSPA5,HSPA6,HSPA2,ACSF2,POLH
500	TTBK2	1	1	0.4158	FA2H,BHLHE41,SLC6A2,NKTR,NPAS2,SEC24D,KIF1C,SFI1,PER1,NPHP3,SYT1,LGI4
501	CSNK1D	1	1	0.5213	SFN,CHKA,REN,BHLHE41,AREG,DUSP5,MEF2D,NKTR,RAB43,MAP3K9,PHLDA1,NPAS2,YEATS2,AAK1,ARFGAP1,SEC24D,ANTXR2,GOLGA2,TGFA,SFI1,PTGER4,PER1,SCYL1,AURKC,COL7A1
502	TLK2	1	1	0.3907	SH3BGRL3,SIKE1,UBN2,MEF2D,YEATS2,BAIAP2,CAPN8,CDHR1,MVD,AURKC,ERCC4
503	CDK11B	1	1	0.4321	JRK,SFN,TMF1,MEF2D,BDNF,YEATS2,BCL2L1,MYO10,TNS4,PSG4,SFI1,LIMA1,TGM2,IQCD,CDK2AP2
504	EIF2AK4	1	1	0.4372	CYP1A1,NKTR,MINDY2,GMPR,BCL2L1,SH2D3A,WIPI1,MANF,CALR,GPD1,HSPA5,CAV1,HSPA6,HSPA2,ACSF2,SLC2A1,POLH,TAS1R3
505	AURKB	1	1	0.5301	GJA5,DKK1,CLDN9,NGFR,DMPK,GJB4,GJB3,CDKN1C,DUSP5,CNTD2,KIFC3,MAP2K3,PI3,BCL2L1,CRYBG2,PECAM1,BIRC3,SYCP3,MKI67,GOLGA2,KRT8,STX1A,CCNO,TMEM63C,KIF1C,TNNT2,STAMBPL1,KRT14,FHOD1,PDE9A,ADRB2,HSPA5,ETV4,FAM72C,LAMA4,AURKC
506	CSNK2A1	1	1	0.5529	DKK1,CHKA,L1CAM,FOSL1,RET,LRRC4,CLTB,BHLHE41,RNF152,DUSP5,UBN2,UBN1,NUDT21,DHRS9,SLC39A7,NPAS2,BCL2L1,TRIM74,CPZ,SH2D3A,EP400P1,RNF39,TRIM34,STX1A,EPHA2,RRAD,VASN,FKBP14,KIF1C,PITPNM2,PER1,SH3RF2,CD82,PDE9A,NPHP3,CAV1,HSPA6,HSPB8,CHD5,SCYL1,AURKC,GNA15,PLA2G2A,LPIN1
507	RPS6KA6	1	1	0.2344	L1CAM,PYGM,ANXA8,KCNN4,IGF2
508	VRK1	1	1	0.4039	CHKA,FA2H,CYP1A1,BHLHE41,KIFC3,TMF1,NKTR,MAP3K9,NPAS2,AAK1,SEC24D,MKI67,KRT10,PER1,PLCXD3,IQCD,AURKC,LPIN1
509	RIOK3	1	1	0.2001	JPH2,VAMP5,MAP3K9,GMPR
510	CDK12	1	1	0.3617	SOX15,CNTD2,NKTR,AAK1,EP400P1,CCNO,EPHA2,GRB7,AKAP13,CRYBB3,NPHP3,ARHGAP23,TBC1D2,CDK2AP2
511	SRPK1	1	1	0.3504	DUSP5,MDFI,MEF2D,NUDT21,MAP3K6,GMPR,ADAP1,BCL2L1,BIRC3,EP400P1,EPHA2,MANF,AURKC
512	RIOK1	1	1	0.1785	TINAGL1,JAK3,MAP3K9,UPP1
513	RIOK2	1	1	0.2095	EML6,CHKA,SLCO4A1,MEF2D,SRGAP3,PGM3,ECM1
